# Supplementary material for: Dependence of prevalence of contiguous pathways in proteins on structural complexity
Source: PLoS One. 2017 Dec 12;12(12):e0188616. doi: 10.1371/journal.pone.0188616 (PMC5726733; doi:10.1371/journal.pone.0188616)
Supplement: S1 File — (PY) [file pone.0188616.s001.py]

"""
each alldict is a dictionary of residues close enough to each residue entry (< 6 angstroms)\
alldict uses alpha carbons
real_alldict was computed using cpp traj
update_alldict is the smaller version of real_alldict that is used when 20 res are randomly chosen

"""
import numpy as np
import random
import time
from queue import PriorityQueue
from multiprocessing import Pool
start_time = time.time()


# OPTIONS
molecule = "PDZ"
n = 1000 # selections per trial
trials = 3


if molecule == "MutS":
    unfixed_selection = 304 # PDZ = 21, p53 = 75, MutS = 304
    active_site = 41 # PDZ = 313, p53 = 46, MutS = 41
    allosteric_site = 561 # PDZ = 376, p53 = 120, MutS = 561
    resid_first = 1 # PDZ = 301, p53, MutS = 1
    resid_last = 1530 # PDZ = 415, p53 = 394, MutS = 1530
    res_dict = {1: (81.686, 53.119, 49.38), 2: (78.549, 53.79, 51.446), 3: (75.579, 51.497, 51.892),
     4: (75.821, 50.022, 55.378), 5: (74.323, 50.583, 58.831), 6: (75.717, 50.606, 62.375), 7: (75.608, 48.156, 65.255), 8: (76.334, 44.498, 65.987), 9: (75.636, 41.189, 64.181), 10: (76.446, 39.296, 60.952), 11: (74.118, 38.272, 58.137), 12: (72.307, 40.611, 55.666), 13: (70.321, 43.793, 56.232), 14: (66.541, 43.273, 56.783), 15: (64.099, 44.335, 53.973), 16: (63.083, 47.462, 55.936), 17: (66.428, 48.692, 57.237), 18: (67.48, 47.97, 53.673), 19: (64.909, 50.494, 52.425), 20: (66.058, 52.819, 55.235), 21: (69.699, 52.879, 54.169), 22: (68.812, 53.169, 50.467), 23: (67.184, 56.58, 51.055), 24: (69.409, 57.632, 53.952), 25: (72.511, 57.812, 51.749), 26: (70.847, 59.937, 49.056), 27: (70.644, 62.846, 51.505), 28: (74.102, 62.733, 53.21), 29: (73.779, 65.981, 55.143), 30: (70.186, 65.539, 56.236), 31: (68.837, 63.747, 59.279), 32: (66.533, 61.155, 57.811), 33: (63.278, 60.673, 59.691), 34: (61.971, 57.303, 58.517), 35: (58.219, 56.877, 58.554), 36: (57.37, 53.407, 59.912), 37: (53.699, 53.343, 60.86), 38: (52.69, 55.92, 63.465), 39: (56.357, 56.768, 64.11), 40: (59.349, 58.451, 62.48), 41: (62.375, 56.318, 63.201), 42: (66.121, 56.395, 62.757), 43: (68.554, 53.479, 62.96), 44: (72.284, 53.124, 63.593), 45: (74.344, 56.207, 64.414), 46: (71.48, 58.309, 63.144), 47: (69.345, 56.678, 65.846), 48: (71.876, 57.646, 68.485), 49: (72.086, 61.193, 67.133), 50: (68.346, 61.454, 67.65), 51: (68.023, 59.887, 71.1), 52: (70.593, 62.236, 72.657), 53: (69.693, 65.35, 70.651), 54: (66.065, 64.947, 71.713), 55: (66.639, 63.018, 74.927), 56: (64.619, 60.145, 73.421), 57: (65.095, 56.515, 74.531), 58: (67.604, 54.297, 72.716), 59: (66.237, 50.868, 71.749), 60: (66.915, 48.296, 69.026), 61: (65.294, 46.587, 66.034), 62: (66.59, 43.01, 66.094), 63: (66.408, 40.501, 63.233), 64: (67.937, 37.129, 62.295), 65: (71.151, 38.514, 60.82), 66: (71.764, 41.359, 63.268), 67: (70.458, 43.945, 65.735), 68: (70.631, 47.694, 65.166), 69: (69.882, 50.7, 67.413), 70: (66.494, 52.361, 67.056), 71: (65.012, 55.724, 68.02), 72: (61.642, 57.128, 67.004), 73: (59.124, 59.878, 67.595), 74: (55.321, 59.771, 67.296), 75: (54.144, 61.523, 64.128), 76: (51.727, 63.459, 66.331), 77: (54.614, 65.636, 67.478), 78: (56.584, 65.647, 64.214), 79: (56.662, 69.413, 63.853), 80: (57.135, 69.802, 67.607), 81: (60.236, 67.608, 67.307), 82: (61.161, 69.171, 63.931), 83: (61.394, 72.662, 65.359), 84: (63.784, 71.566, 68.112), 85: (65.886, 69.598, 65.604), 86: (66.123, 72.525, 63.19), 87: (67.178, 74.932, 65.935), 88: (70.166, 72.682, 66.506), 89: (71.372, 72.909, 62.909), 90: (70.024, 69.77, 61.268), 91: (68.351, 69.639, 57.866), 92: (65.509, 67.135, 58.058), 93: (64.687, 64.55, 55.412), 94: (61.115, 63.378, 55.835), 95: (60.616, 59.907, 54.357), 96: (56.92, 59.007, 54.455), 97: (54.73, 56.055, 53.521), 98: (53.482, 57.121, 50.072), 99: (51.048, 54.373, 49.072), 100: (48.536, 53.245, 51.726), 101: (49.122, 50.092, 53.792), 102: (46.074, 48.011, 52.842), 103: (47.19, 47.955, 49.186), 104: (50.954, 47.434, 49.348), 105: (53.254, 44.707, 48.058), 106: (54.39, 43.682, 51.524), 107: (56.945, 46.416, 52.139), 108: (55.186, 49.785, 51.923), 109: (56.659, 52.234, 49.41), 110: (58.664, 54.893, 51.195), 111: (60.279, 57.944, 49.663), 112: (61.468, 61.286, 50.974), 113: (58.365, 63.536, 50.822), 114: (59.93, 66.864, 51.736), 115: (63.141, 68.356, 53.086), 116: (63.2, 70.73, 56.038), 117: (65.881, 73.347, 55.652), 118: (65.84, 76.515, 57.76), 119: (65.232, 78.728, 54.733), 120: (62.646, 76.68, 52.851), 121: (60.184, 75.994, 55.624), 122: (56.496, 75.88, 54.765), 123: (55.178, 74.414, 58.041), 124: (53.375, 77.352, 59.565), 125: (54.249, 76.305, 63.109), 126: (57.927, 76.472, 62.062), 127: (57.891, 79.953, 60.484), 128: (58.033, 83.439, 62.087), 129: (55.489, 86.08, 61.065), 130: (58.454, 87.792, 59.384), 131: (59.721, 86.95, 55.906), 132: (61.881, 83.856, 55.769), 133: (64.464, 84.011, 52.989), 134: (66.764, 81.644, 51.178), 135: (69.505, 83.634, 49.456), 136: (71.837, 82.698, 46.627), 137: (75.126, 84.399, 45.771), 138: (77.047, 83.984, 42.546), 139: (79.637, 85.642, 40.344), 140: (80.025, 86.266, 36.611), 141: (79.839, 89.883, 35.433), 142: (79.507, 91.301, 38.912), 143: (77.965, 89.904, 42.103), 144: (74.68, 88.055, 41.791), 145: (72.274, 87.931, 44.707), 146: (68.783, 86.452, 44.788), 147: (66.147, 85.74, 47.417), 148: (63.142, 83.414, 47.588), 149: (60.584, 83.105, 50.388), 150: (59.261, 79.618, 49.768), 151: (56.241, 80.241, 52.004), 152: (54.943, 83.299, 50.177), 153: (56.475, 82.848, 46.77), 154: (58.358, 86.122, 46.967), 155: (61.128, 85.812, 44.407), 156: (63.6, 88.654, 43.783), 157: (67.18, 89.601, 42.936), 158: (69.755, 92.087, 41.697), 159: (73.376, 92.443, 40.679), 160: (75.745, 94.642, 42.683), 161: (79.141, 95.994, 41.649), 162: (81.044, 95.576, 44.95), 163: (81.54, 93.003, 47.691), 164: (80.459, 95.796, 50.017), 165: (77.1, 96.338, 48.389), 166: (76.441, 92.583, 48.207), 167: (76.846, 92.255, 51.957), 168: (74.752, 95.346, 52.591), 169: (71.818, 94.096, 50.532), 170: (72.227, 90.65, 52.03), 171: (72.291, 92.012, 55.545), 172: (69.112, 94.043, 55.19), 173: (67.223, 90.936, 54.114), 174: (68.42, 88.892, 57.12), 175: (68.602, 85.621, 55.12), 176: (67.973, 82.458, 57.13), 177: (69.911, 80.196, 54.765), 178: (72.49, 80.866, 52.069), 179: (73.52, 79.104, 48.856), 180: (77.042, 79.972, 47.715), 181: (78.109, 79.474, 44.13), 182: (80.952, 76.992, 43.351), 183: (83.625, 79.714, 42.996), 184: (82.909, 81.321, 46.32), 185: (82.834, 77.992, 48.193), 186: (86.217, 76.874, 46.87), 187: (87.905, 80.217, 47.623), 188: (88.827, 79.649, 51.256), 189: (89.662, 83.321, 51.657), 190: (86.199, 84.638, 50.811), 191: (84.277, 81.894, 52.557), 192: (86.048, 82.709, 55.827), 193: (84.936, 86.33, 55.619), 194: (81.371, 85.461, 54.642), 195: (80.995, 82.709, 57.247), 196: (82.339, 85.177, 59.788), 197: (80.214, 88.152, 58.784), 198: (77.078, 86.034, 58.188), 199: (76.82, 83.14, 60.708), 200: (73.91, 81.745, 58.705), 201: (73.627, 78.121, 57.666), 202: (75.283, 77.318, 54.331), 203: (74.035, 74.739, 51.806), 204: (75.095, 73.239, 48.481), 205: (73.106, 73.843, 45.333), 206: (73.648, 73.673, 41.562), 207: (74.191, 77.101, 40.08), 208: (73.278, 76.336, 36.498), 209: (71.838, 79.574, 35.072), 210: (68.066, 79.826, 34.699), 211: (66.089, 82.21, 32.558), 212: (67.489, 85.42, 31.101), 213: (69.539, 88.347, 32.372), 214: (73.017, 88.901, 33.882), 215: (74.893, 85.568, 34.03), 216: (75.315, 86.022, 37.753), 217: (71.623, 86.557, 38.413), 218: (70.624, 83.607, 36.268), 219: (72.909, 81.36, 38.261), 220: (71.801, 82.582, 41.694), 221: (68.183, 82.195, 40.599), 222: (68.709, 78.76, 39.17), 223: (70.318, 77.804, 42.445), 224: (67.33, 78.971, 44.471), 225: (64.895, 77.171, 42.202), 226: (66.993, 74.011, 42.14), 227: (67.392, 73.899, 45.93), 228: (63.799, 74.845, 46.818), 229: (62.255, 72.535, 44.178), 230: (64.117, 69.757, 45.978), 231: (62.943, 70.545, 49.523), 232: (59.329, 71.199, 48.528), 233: (59.176, 67.906, 46.7), 234: (57.435, 69.287, 43.658), 235: (56.951, 72.455, 41.63), 236: (57.123, 75.696, 43.594), 237: (54.516, 78.458, 43.906), 238: (56.529, 81.379, 42.577), 239: (55.588, 85.015, 42.072), 240: (56.815, 87.11, 39.155), 241: (60.564, 87.411, 39.648), 242: (61.717, 90.948, 40.431), 243: (65.04, 92.131, 39.076), 244: (65.089, 95.254, 41.212), 245: (67.607, 98.046, 41.669), 246: (68.765, 99.095, 45.178), 247: (69.77, 102.478, 43.795), 248: (66.086, 103.362, 43.608), 249: (65.737, 103.291, 47.415), 250: (67.438, 105.004, 50.342), 251: (70.859, 103.548, 51.138), 252: (70.928, 101.785, 54.513), 253: (74.408, 100.191, 54.901), 254: (74.96, 97.461, 57.461), 255: (76.739, 99.875, 59.808), 256: (73.701, 102.141, 59.799), 257: (71.085, 99.494, 60.572), 258: (73.236, 98.082, 63.339), 259: (74.345, 101.372, 64.872), 260: (70.783, 102.689, 64.456), 261: (69.353, 99.395, 65.822), 262: (66.664, 99.429, 63.169), 263: (66.118, 95.675, 63.401), 264: (68.641, 94.288, 65.956), 265: (69.666, 95.81, 69.308), 266: (73.004, 96.452, 70.919), 267: (71.947, 96.061, 74.574), 268: (69.154, 93.422, 74.394), 269: (66.803, 96.394, 74.28), 270: (64.207, 97.535, 71.816), 271: (64.795, 98.32, 68.17), 272: (63.232, 100.816, 65.802), 273: (61.155, 98.057, 64.357), 274: (60.049, 96.707, 67.722), 275: (58.852, 100.149, 68.825), 276: (57.164, 101.033, 65.57), 277: (55.43, 97.796, 64.628), 278: (51.896, 97.406, 65.879), 279: (50.562, 95.579, 62.84), 280: (47.909, 93.012, 63.645), 281: (48.462, 90.689, 60.705), 282: (51.637, 88.855, 59.644), 283: (51.628, 90.023, 56.001), 284: (51.284, 93.446, 57.561), 285: (54.339, 93.035, 59.738), 286: (56.095, 91.748, 56.69), 287: (55.118, 94.765, 54.578), 288: (56.197, 97.231, 57.235), 289: (59.529, 95.421, 57.466), 290: (59.887, 95.611, 53.697), 291: (59.255, 99.325, 53.856), 292: (61.983, 99.889, 56.437), 293: (64.467, 97.728, 54.503), 294: (64.174, 100.127, 51.567), 295: (62.829, 103.629, 52.358), 296: (61.495, 105.564, 49.382), 297: (63.316, 108.387, 47.607), 298: (60.218, 109.691, 45.838), 299: (58.17, 112.496, 47.409), 300: (54.932, 111.558, 45.641), 301: (54.43, 107.971, 46.93), 302: (55.597, 108.841, 50.454), 303: (53.024, 111.669, 50.455), 304: (50.62, 109.033, 49.242), 305: (51.5, 106.707, 52.4), 306: (51.319, 109.742, 54.729), 307: (47.775, 110.561, 53.635), 308: (46.439, 107.142, 54.375), 309: (48.267, 107.157, 57.709), 310: (46.786, 110.554, 58.54), 311: (43.447, 109.109, 57.525), 312: (43.346, 106.576, 60.37), 313: (44.833, 109.125, 62.736), 314: (41.71, 111.214, 62.322), 315: (39.19, 108.371, 62.069), 316: (39.822, 106.936, 65.526), 317: (36.575, 105.012, 65.271), 318: (37.364, 103.496, 61.913), 319: (41.012, 102.93, 62.857), 320: (40.073, 100.856, 65.933), 321: (37.511, 98.937, 63.919), 322: (39.818, 97.835, 61.151), 323: (42.341, 96.819, 63.822), 324: (39.654, 95.054, 65.863), 325: (38.815, 92.968, 62.768), 326: (42.378, 92.288, 61.628), 327: (43.091, 90.628, 64.971), 328: (41.242, 87.613, 63.513), 329: (42.737, 87.791, 60.033), 330: (44.926, 84.815, 59.191), 331: (47.965, 84.756, 56.899), 332: (46.04, 84.524, 53.597), 333: (49.239, 85.127, 51.611), 334: (50.803, 82.011, 53.061), 335: (47.571, 80.078, 53.178), 336: (47.156, 80.815, 49.494), 337: (50.62, 79.397, 48.91), 338: (50.034, 76.204, 50.867), 339: (46.798, 75.768, 48.877), 340: (48.458, 76.151, 45.471), 341: (51.122, 73.749, 46.74), 342: (48.415, 71.254, 47.656), 343: (49.398, 71.296, 51.33), 344: (46.375, 73.099, 52.764), 345: (45.004, 71.182, 55.753), 346: (41.502, 71.273, 57.182), 347: (43.002, 73.507, 59.854), 348: (44.084, 75.903, 57.087), 349: (40.615, 75.84, 55.541), 350: (38.938, 76.468, 58.867), 351: (41.185, 79.494, 59.206), 352: (40.444, 80.618, 55.676), 353: (36.795, 80.386, 56.541), 354: (37.165, 82.744, 59.451), 355: (39.279, 85.256, 57.601), 356: (36.87, 85.5, 54.651), 357: (33.999, 86.177, 57.071), 358: (35.753, 89.349, 58.173), 359: (35.954, 90.794, 54.656), 360: (32.362, 92.146, 54.45), 361: (32.594, 93.932, 57.787), 362: (35.808, 95.602, 56.579), 363: (34.108, 96.441, 53.308), 364: (31.351, 98.196, 55.203), 365: (33.651, 100.064, 57.609), 366: (35.888, 101.408, 54.833), 367: (33.552, 101.556, 51.86), 368: (33.534, 99.617, 48.593), 369: (36.598, 101.594, 47.538), 370: (39.013, 99.254, 49.342), 371: (38.889, 96.993, 46.301), 372: (38.713, 93.831, 48.391), 373: (37.848, 90.844, 46.134), 374: (34.395, 89.276, 46.509), 375: (35.028, 85.851, 47.987), 376: (31.565, 85.574, 49.512), 377: (31.01, 82.509, 47.292), 378: (34.019, 80.625, 48.624), 379: (33.394, 81.867, 52.181), 380: (29.872, 80.467, 52.193), 381: (30.556, 76.972, 50.838), 382: (33.209, 76.624, 53.509), 383: (30.697, 77.399, 56.247), 384: (28.452, 74.81, 54.536), 385: (31.101, 72.087, 54.378), 386: (33.294, 72.435, 57.447), 387: (32.449, 71.827, 61.107), 388: (32.41, 74.874, 63.388), 389: (35.772, 73.559, 64.629), 390: (37.783, 71.701, 61.945), 391: (39.948, 68.754, 63.162), 392: (43.626, 68.267, 62.336), 393: (43.673, 65.276, 59.961), 394: (40.882, 63.93, 57.751), 395: (40.853, 60.163, 58.435), 396: (39.941, 60.943, 62.054), 397: (36.706, 62.513, 63.311), 398: (34.146, 64.554, 61.435), 399: (35.413, 67.275, 59.174), 400: (32.514, 67.745, 56.773), 401: (29.267, 69.029, 58.229), 402: (26.218, 66.808, 58.042), 403: (23.96, 67.734, 55.142), 404: (26.631, 68.704, 52.641), 405: (27.388, 65.43, 50.908), 406: (24.567, 63.159, 49.731), 407: (27.013, 60.257, 49.435), 408: (28.259, 60.924, 52.986), 409: (24.957, 61.615, 54.752), 410: (23.787, 58.154, 53.741), 411: (26.984, 56.864, 55.283), 412: (26.482, 58.553, 58.647), 413: (22.902, 57.36, 58.241), 414: (23.766, 53.681, 57.906), 415: (26.308, 54.054, 60.683), 416: (23.9, 55.546, 63.162), 417: (21.438, 52.672, 62.714), 418: (24.24, 50.126, 62.723), 419: (25.509, 51.345, 66.071), 420: (21.971, 51.539, 67.429), 421: (21.773, 47.851, 66.551), 422: (24.2, 46.785, 69.282), 423: (22.348, 48.998, 71.728), 424: (19.019, 47.342, 70.923), 425: (20.679, 43.923, 71.246), 426: (21.849, 44.684, 74.794), 427: (18.29, 44.994, 75.968), 428: (17.151, 42.01, 73.961), 429: (19.727, 39.85, 75.68), 430: (19.261, 41.314, 79.131), 431: (15.78, 39.868, 78.771), 432: (16.23, 36.542, 77.043), 433: (18.972, 35.752, 79.576), 434: (17.289, 37.356, 82.539), 435: (20.711, 38.795, 83.322), 436: (19.951, 42.415, 84.386), 437: (23.504, 43.691, 84.266), 438: (24.528, 42.215, 80.874), 439: (26.482, 44.871, 78.929), 440: (27.301, 45.124, 75.253), 441: (30.731, 46.602, 74.786), 442: (33.455, 47.137, 72.268), 443: (37.23, 47.417, 71.937), 444: (39.834, 47.236, 69.223), 445: (41.122, 43.817, 70.222), 446: (37.877, 41.806, 70.099), 447: (35.293, 44.105, 68.556), 448: (31.691, 44.338, 69.655), 449: (30.94, 41.981, 72.507), 450: (28.371, 40.832, 75.086), 451: (29.539, 41.108, 78.693), 452: (28.529, 39.15, 81.766), 453: (29.815, 39.101, 85.356), 454: (30.779, 36.133, 87.52), 455: (27.512, 35.775, 89.504), 456: (25.806, 35.019, 86.176), 457: (28.319, 32.658, 84.561), 458: (26.167, 29.554, 85.071), 459: (23.309, 31.626, 83.664), 460: (24.896, 32.233, 80.224), 461: (23.211, 30.41, 77.286), 462: (24.888, 27.733, 75.143), 463: (24.824, 30.018, 72.068), 464: (27.247, 32.524, 73.626), 465: (30.752, 32.119, 72.203), 466: (33.615, 32.893, 74.657), 467: (35.86, 35.607, 73.345), 468: (37.621, 37.193, 76.295), 469: (38.033, 36.346, 79.977), 470: (38.695, 38.798, 82.777), 471: (39.171, 38.712, 86.554), 472: (35.402, 38.634, 87.106), 473: (33.753, 39.23, 83.741), 474: (33.501, 37.081, 80.619), 475: (32.77, 38.264, 77.057), 476: (30.77, 36.368, 74.427), 477: (29.738, 36.538, 70.819), 478: (26.524, 35.716, 68.989), 479: (26.565, 35.071, 65.223), 480: (24.285, 38.036, 64.434), 481: (26.809, 40.452, 65.905), 482: (29.734, 39.047, 63.931), 483: (27.847, 40.13, 60.827), 484: (26.509, 43.487, 61.989), 485: (29.941, 44.311, 63.367), 486: (31.429, 44.048, 59.857), 487: (28.644, 46.163, 58.427), 488: (29.761, 48.877, 60.823), 489: (33.399, 48.554, 59.919), 490: (32.622, 48.746, 56.222), 491: (30.498, 51.867, 56.772), 492: (33.273, 53.519, 58.824), 493: (35.804, 52.619, 56.135), 494: (33.571, 54.186, 53.504), 495: (32.891, 57.225, 55.67), 496: (36.589, 58.137, 55.807), 497: (37.229, 57.673, 52.087), 498: (34.339, 60.002, 51.304), 499: (34.803, 62.578, 54.043), 500: (38.332, 62.927, 52.732), 501: (37.312, 63.222, 49.098), 502: (34.759, 65.901, 50.058), 503: (37.566, 67.646, 51.843), 504: (39.938, 67.425, 48.92), 505: (37.078, 68.512, 46.652), 506: (36.305, 71.574, 48.79), 507: (40.021, 72.34, 49.116), 508: (40.533, 72.426, 45.363), 509: (37.607, 74.819, 45.394), 510: (39.6, 77.204, 47.57), 511: (42.687, 76.548, 45.484), 512: (41.021, 78.14, 42.443), 513: (40.771, 81.297, 44.519), 514: (44.436, 81.425, 45.473), 515: (45.026, 84.516, 43.337), 516: (41.955, 86.248, 44.795), 517: (43.18, 85.229, 48.207), 518: (46.577, 86.756, 47.408), 519: (45.255, 90.144, 46.4), 520: (43.015, 90.388, 49.444), 521: (46.216, 89.69, 51.375), 522: (48.035, 92.711, 49.814), 523: (45.131, 95.139, 50.32), 524: (44.533, 93.975, 53.861), 525: (48.267, 94.102, 54.535), 526: (48.564, 97.785, 53.568), 527: (45.385, 98.364, 55.503), 528: (47.128, 96.785, 58.428), 529: (50.269, 98.882, 58.209), 530: (48.46, 102.151, 57.605), 531: (46.291, 101.731, 60.677), 532: (49.257, 100.471, 62.67), 533: (51.471, 103.439, 61.826), 534: (48.576, 105.697, 62.816), 535: (48.054, 103.748, 65.987), 536: (51.716, 104.462, 66.778), 537: (51.381, 108.142, 65.926), 538: (48.43, 108.59, 68.284), 539: (49.855, 106.615, 71.142), 540: (53.256, 108.306, 70.952), 541: (52.61, 111.847, 69.695), 542: (54.156, 111.662, 66.238), 543: (53.355, 114.164, 63.52), 544: (53.266, 114.244, 59.746), 545: (56.576, 115.235, 58.191), 546: (56.745, 117.706, 55.276), 547: (59.44, 117.21, 52.653), 548: (61.645, 119.894, 51.132), 549: (65.339, 120.79, 50.866), 550: (65.77, 122.33, 54.321), 551: (65.624, 120.14, 57.349), 552: (63.922, 121.915, 60.237), 553: (62.976, 119.671, 63.141), 554: (61.066, 121.04, 66.135), 555: (61.247, 119.252, 69.486), 556: (62.84, 116.128, 68.556), 557: (62.656, 112.759, 70.2), 558: (64.833, 109.629, 69.678), 559: (61.864, 107.242, 68.901), 560: (63.426, 104.338, 70.897), 561: (65.094, 106.048, 73.894), 562: (62.046, 108.158, 74.737), 563: (60.282, 104.825, 75.13), 564: (62.148, 104.232, 78.391), 565: (62.864, 107.689, 79.803), 566: (61.72, 111.287, 80.149), 567: (63.315, 112.42, 76.893), 568: (64.232, 116.085, 76.402), 569: (63.139, 117.198, 72.909), 570: (65.58, 119.072, 70.653), 571: (65.637, 121.199, 67.501), 572: (67.666, 121.149, 64.296), 573: (68.033, 123.223, 61.087), 574: (70.42, 121.953, 58.432), 575: (70.791, 122.325, 54.727), 576: (73.794, 120.722, 53.081), 577: (75.63, 122.33, 56.03), 578: (78.447, 120.908, 58.197), 579: (77.083, 120.762, 61.724), 580: (79.594, 120.133, 64.478), 581: (78.232, 119.173, 67.848), 582: (80.421, 119.755, 70.892), 583: (79.908, 119.63, 74.624), 584: (80.615, 117.412, 77.656), 585: (80.169, 113.67, 77.419), 586: (77.017, 112.218, 78.997), 587: (75.365, 115.398, 77.661), 588: (73.57, 114.167, 74.666), 589: (75.341, 114.366, 71.343), 590: (74.968, 110.959, 70.022), 591: (71.506, 110.488, 71.427), 592: (71.144, 113.557, 69.146), 593: (72.918, 112.289, 65.969), 594: (71.054, 108.997, 66.168), 595: (67.796, 110.854, 66.764), 596: (68.243, 112.774, 63.52), 597: (68.865, 109.656, 61.455), 598: (65.818, 107.735, 62.755), 599: (63.528, 110.678, 62.235), 600: (64.697, 110.826, 58.626), 601: (64.345, 107.063, 58.274), 602: (60.766, 107.079, 59.525), 603: (59.67, 109.988, 57.329), 604: (61.055, 108.362, 54.164), 605: (59.101, 105.201, 55.004), 606: (55.708, 106.843, 55.182), 607: (55.462, 107.13, 58.945), 608: (54.687, 110.073, 61.195), 609: (57.698, 111.093, 63.285), 610: (58.603, 111.927, 66.938), 611: (58.584, 115.73, 66.861), 612: (56.389, 118.832, 66.963), 613: (57.069, 119.864, 63.374), 614: (59.448, 118.188, 60.942), 615: (60.492, 119.475, 57.555), 616: (62.689, 116.876, 55.929), 617: (64.532, 116.412, 52.622), 618: (64.528, 113.141, 50.739), 619: (67.856, 111.614, 51.633), 620: (69.449, 109.253, 49.178), 621: (71.166, 107.54, 52.082), 622: (71.926, 107.58, 55.799), 623: (75.571, 106.875, 56.597), 624: (76.984, 106.478, 60.077), 625: (80.27, 106.221, 61.891), 626: (78.668, 105.994, 65.343), 627: (81.283, 104.364, 67.465), 628: (82.039, 100.932, 68.787), 629: (85.051, 99.696, 66.817), 630: (87.417, 96.795, 67.605), 631: (84.814, 94.022, 67.911), 632: (86.463, 91.372, 65.744), 633: (89.037, 92.686, 68.226), 634: (92.048, 91.475, 66.307), 635: (95.182, 92.959, 64.804), 636: (93.443, 96.07, 63.476), 637: (93.618, 99.072, 65.787), 638: (90.253, 100.69, 66.529), 639: (91.598, 103.701, 64.726), 640: (92.04, 101.694, 61.513), 641: (88.556, 100.159, 61.721), 642: (86.924, 103.546, 62.155), 643: (89.007, 104.951, 59.279), 644: (87.941, 102.064, 57.058), 645: (84.384, 103.261, 57.685), 646: (85.098, 106.922, 56.976), 647: (86.585, 105.71, 53.688), 648: (83.385, 103.902, 52.749), 649: (81.202, 106.832, 53.854), 650: (83.433, 109.15, 51.864), 651: (83.164, 107.09, 48.715), 652: (79.359, 107.061, 48.482), 653: (77.91, 110.076, 50.26), 654: (76.428, 112.604, 47.868), 655: (75.1, 116.102, 48.429), 656: (71.888, 114.233, 49.255), 657: (73.211, 111.966, 51.986), 658: (72.617, 112.379, 55.709), 659: (75.99, 111.768, 57.339), 660: (76.542, 111.183, 61.017), 661: (80.046, 111.258, 62.481), 662: (80.747, 110.458, 66.102), 663: (84.226, 111.35, 67.384), 664: (86.053, 110.666, 64.103), 665: (89.757, 111.198, 64.766), 666: (89.993, 109.408, 68.104), 667: (92.339, 106.467, 68.457), 668: (95.693, 108.047, 67.598), 669: (97.903, 111.04, 68.38), 670: (96.221, 114.329, 69.248), 671: (97.874, 115.685, 66.17), 672: (96.885, 113.111, 63.552), 673: (93.571, 113.327, 65.339), 674: (92.677, 116.916, 64.579), 675: (94.387, 116.624, 61.201), 676: (92.287, 113.674, 59.947), 677: (89.149, 115.141, 61.511), 678: (89.784, 118.469, 59.844), 679: (90.562, 116.909, 56.49), 680: (87.438, 114.729, 56.728), 681: (85.188, 117.525, 57.971), 682: (86.398, 119.641, 55.046), 683: (85.723, 116.738, 52.694), 684: (82.131, 116.215, 53.708), 685: (81.811, 119.953, 53.572), 686: (82.769, 120.166, 49.941), 687: (80.688, 117.057, 49.199), 688: (77.757, 119.18, 50.4), 689: (76.022, 116.361, 52.253), 690: (74.057, 117.029, 55.424), 691: (76.76, 116.185, 57.955), 692: (76.449, 116.041, 61.722), 693: (79.874, 115.654, 63.352), 694: (80.12, 115.159, 67.138), 695: (83.656, 115.919, 68.194), 696: (86.014, 116.838, 71.032), 697: (88.442, 118.843, 68.877), 698: (87.169, 122.36, 69.493), 699: (89.394, 123.326, 66.628), 700: (87.066, 121.831, 64.01), 701: (84.48, 124.376, 65.289), 702: (86.686, 127.333, 64.449), 703: (87.525, 126.147, 60.944), 704: (87.253, 128.562, 58.082), 705: (84.311, 126.961, 56.278), 706: (81.349, 128.859, 54.75), 707: (78.655, 126.267, 55.411), 708: (79.775, 125.362, 58.907), 709: (77.252, 125.56, 61.743), 710: (77.876, 124.882, 65.464), 711: (75.792, 123.197, 68.146), 712: (76.528, 122.104, 71.698), 713: (75.18, 120.385, 74.796), 714: (76.099, 121.55, 78.283), 715: (76.722, 120.838, 81.923), 716: (76.263, 123.007, 84.991), 717: (78.558, 122.529, 87.93), 718: (75.988, 122.66, 90.735), 719: (75.48, 121.531, 94.36), 720: (76.434, 117.881, 93.872), 721: (79.091, 118.164, 91.166), 722: (78.034, 118.332, 87.506), 723: (74.512, 118.059, 86.159), 724: (74.074, 117.292, 82.477), 725: (71.064, 118.873, 80.779), 726: (70.165, 117.788, 77.254), 727: (69.246, 121.037, 75.52), 728: (71.108, 121.057, 72.227), 729: (71.9, 124.767, 72.308), 730: (73.296, 126.845, 69.376), 731: (76.928, 127.853, 69.188), 732: (80.037, 125.843, 70.146), 733: (80.86, 124.233, 73.467), 734: (82.948, 126.599, 75.585), 735: (85.108, 124.313, 77.708), 736: (85.891, 120.674, 78.352), 737: (84.726, 119.008, 81.607), 738: (87.315, 116.222, 81.671), 739: (89.096, 117.174, 84.876), 740: (85.683, 117.943, 86.407), 741: (84.442, 114.509, 85.449), 742: (87.624, 112.771, 86.582), 743: (87.107, 114.552, 89.892), 744: (83.519, 113.425, 89.948), 745: (84.864, 109.929, 89.229), 746: (86.819, 109.961, 92.487), 747: (90.312, 110.937, 91.306), 748: (92.339, 112.046, 94.36), 749: (91.848, 115.749, 95.032), 750: (95.585, 116.479, 94.875), 751: (95.838, 114.7, 91.535), 752: (92.954, 116.701, 90.12), 753: (94.3, 119.985, 91.458), 754: (97.612, 119.182, 89.735), 755: (95.695, 118.583, 86.535), 756: (93.911, 121.965, 86.848), 757: (97.257, 123.686, 87.315), 758: (98.608, 121.967, 84.204), 759: (95.567, 122.939, 82.161), 760: (95.912, 126.582, 83.216), 761: (99.638, 126.482, 82.531), 762: (99.193, 125.185, 78.982), 763: (96.427, 127.734, 78.554), 764: (98.874, 130.568, 79.265), 765: (100.706, 129.459, 76.124), 766: (47.422, 80.427, 97.319), 767: (47.708, 77.594, 99.819), 768: (45.58, 74.524, 99.106), 769: (44.556, 76.189, 95.828), 770: (45.281, 74.67, 92.434), 771: (44.796, 76.526, 89.172), 772: (42.08, 74.389, 87.602), 773: (38.38, 73.968, 86.828), 774: (35.798, 72.222, 89.019), 775: (34.508, 72.448, 92.627), 776: (35.138, 69.294, 94.671), 777: (38.256, 68.962, 96.907), 778: (41.704, 68.13, 95.669), 779: (41.726, 64.347, 95.084), 780: (44.102, 62.41, 97.395), 781: (47.108, 62.643, 95.103), 782: (46.912, 66.322, 94.128), 783: (46.169, 67.012, 97.777), 784: (49.535, 65.563, 98.668), 785: (51.136, 67.533, 95.861), 786: (49.754, 70.869, 97.013), 787: (50.837, 70.102, 100.566), 788: (54.509, 69.929, 99.627), 789: (54.196, 72.494, 96.865), 790: (53.148, 74.908, 99.591), 791: (56.071, 74.142, 101.859), 792: (58.716, 75.278, 99.37), 793: (57.026, 78.369, 97.805), 794: (60.017, 80.0, 96.071), 795: (60.788, 76.675, 94.334), 796: (59.275, 74.753, 91.426), 797: (58.07, 71.482, 92.941), 798: (58.765, 68.413, 90.793), 799: (56.423, 65.635, 91.953), 800: (57.136, 61.969, 91.2), 801: (54.33, 59.981, 89.611), 802: (55.478, 56.618, 88.331), 803: (58.337, 57.179, 85.921), 804: (57.85, 60.938, 85.642), 805: (58.3, 64.164, 87.574), 806: (55.021, 66.073, 87.402), 807: (53.902, 69.649, 87.987), 808: (50.338, 70.79, 88.265), 809: (48.157, 73.861, 87.992), 810: (49.996, 77.1, 87.258), 811: (53.405, 75.533, 87.87), 812: (52.746, 72.951, 85.169), 813: (52.135, 75.788, 82.77), 814: (55.56, 77.197, 83.578), 815: (57.317, 73.847, 83.292), 816: (55.613, 73.431, 79.962), 817: (56.573, 76.961, 78.918), 818: (60.258, 76.94, 79.92), 819: (60.94, 73.538, 78.362), 820: (58.283, 73.748, 75.692), 821: (56.459, 70.671, 76.888), 822: (53.126, 69.032, 76.127), 823: (50.519, 70.764, 78.253), 824: (47.719, 68.358, 79.191), 825: (45.374, 67.71, 82.135), 826: (45.004, 65.68, 85.338), 827: (41.349, 64.843, 85.803), 828: (39.231, 63.633, 88.696), 829: (35.459, 63.807, 89.006), 830: (35.35, 67.191, 90.733), 831: (38.527, 68.844, 89.472), 832: (40.755, 69.012, 86.449), 833: (44.033, 70.899, 86.411), 834: (46.782, 71.221, 83.792), 835: (49.811, 68.997, 84.177), 836: (53.154, 68.659, 82.417), 837: (56.207, 66.605, 83.199), 838: (59.61, 65.158, 82.488), 839: (60.794, 61.514, 82.508), 840: (62.201, 60.514, 85.891), 841: (65.285, 59.507, 83.886), 842: (65.911, 62.717, 81.892), 843: (65.758, 64.597, 85.211), 844: (69.36, 65.725, 85.689), 845: (69.311, 66.928, 82.079), 846: (66.258, 69.166, 82.429), 847: (67.28, 70.238, 85.918), 848: (70.285, 71.834, 84.247), 849: (68.182, 73.752, 81.72), 850: (65.711, 74.714, 84.457), 851: (68.515, 75.749, 86.805), 852: (70.21, 77.898, 84.156), 853: (66.85, 79.559, 83.58), 854: (66.943, 80.77, 87.156), 855: (64.69, 78.023, 88.513), 856: (65.073, 76.631, 92.032), 857: (63.953, 73.026, 92.246), 858: (62.228, 71.043, 94.956), 859: (62.256, 67.304, 94.302), 860: (59.557, 65.017, 95.685), 861: (60.141, 61.279, 95.401), 862: (57.737, 58.425, 96.092), 863: (59.604, 57.149, 99.345), 864: (57.885, 53.851, 100.154), 865: (57.548, 51.337, 97.291), 866: (54.289, 50.986, 95.34), 867: (53.403, 47.346, 96.03), 868: (53.144, 48.067, 99.775), 869: (51.38, 51.431, 99.977), 870: (48.1, 52.55, 101.522), 871: (46.594, 53.558, 98.194), 872: (48.275, 56.93, 97.781), 873: (52.044, 56.408, 97.778), 874: (53.969, 58.409, 100.379), 875: (55.829, 61.304, 98.66), 876: (58.218, 63.703, 100.325), 877: (60.764, 66.321, 99.299), 878: (64.075, 64.53, 98.801), 879: (66.457, 67.241, 97.477), 880: (66.436, 70.981, 96.727), 881: (68.34, 71.901, 93.564), 882: (69.869, 75.356, 93.788), 883: (72.66, 77.089, 91.745), 884: (75.121, 77.432, 94.633), 885: (74.302, 74.28, 96.597), 886: (74.348, 71.594, 93.923), 887: (75.594, 68.254, 95.166), 888: (75.025, 66.156, 92.036), 889: (78.223, 65.646, 90.03), 890: (76.594, 65.81, 86.591), 891: (75.412, 69.314, 87.434), 892: (78.724, 70.597, 88.826), 893: (81.902, 71.854, 87.091), 894: (85.335, 70.501, 88.044), 895: (85.858, 73.899, 89.622), 896: (84.546, 74.961, 93.025), 897: (80.928, 75.984, 93.278), 898: (80.231, 78.568, 95.975), 899: (77.2, 79.827, 97.832), 900: (77.966, 83.321, 99.095), 901: (76.409, 85.412, 101.813), 902: (77.108, 89.075, 102.554), 903: (76.056, 90.879, 105.717), 904: (76.871, 94.182, 107.474), 905: (78.257, 95.369, 110.865), 906: (81.642, 97.263, 110.949), 907: (82.738, 96.374, 107.541), 908: (81.247, 93.794, 105.245), 909: (80.845, 90.146, 106.047), 910: (81.696, 87.739, 103.257), 911: (81.399, 83.983, 103.687), 912: (81.628, 81.288, 101.015), 913: (80.431, 77.698, 101.137), 914: (80.635, 74.837, 98.612), 915: (78.275, 72.156, 99.879), 916: (79.92, 69.674, 97.474), 917: (83.31, 69.956, 99.151), 918: (82.719, 71.212, 102.628), 919: (84.884, 74.268, 101.96), 920: (83.791, 76.934, 104.407), 921: (85.637, 80.247, 104.448), 922: (85.097, 83.926, 104.967), 923: (86.59, 87.313, 105.691), 924: (85.606, 90.827, 106.725), 925: (86.108, 93.67, 104.285), 926: (86.36, 97.4, 105.038), 927: (85.194, 98.84, 101.731), 928: (82.3, 97.889, 99.512), 929: (85.009, 98.09, 96.843), 930: (87.032, 95.284, 98.409), 931: (83.783, 93.4, 98.89), 932: (82.972, 93.182, 95.205), 933: (86.527, 92.162, 94.494), 934: (86.508, 89.191, 96.873), 935: (83.079, 88.352, 95.594), 936: (84.437, 88.386, 92.096), 937: (87.621, 86.374, 92.748), 938: (85.329, 83.54, 93.758), 939: (82.633, 83.774, 91.127), 940: (79.767, 82.662, 93.342), 941: (76.864, 80.708, 91.852), 942: (74.313, 82.085, 94.253), 943: (74.448, 84.938, 96.738), 944: (72.595, 85.632, 99.934), 945: (72.253, 89.275, 100.825), 946: (71.33, 90.18, 104.401), 947: (68.02, 92.052, 104.899), 948: (69.691, 95.458, 105.4), 949: (71.163, 95.019, 101.934), 950: (67.982, 93.735, 100.283), 951: (66.029, 96.706, 101.555), 952: (68.631, 99.269, 100.507), 953: (67.222, 100.008, 97.068), 954: (70.458, 101.614, 95.807), 955: (72.826, 98.808, 96.78), 956: (70.551, 96.111, 95.403), 957: (70.084, 98.128, 92.221), 958: (73.873, 98.291, 91.986), 959: (74.661, 94.714, 93.06), 960: (72.375, 93.238, 90.402), 961: (73.807, 95.494, 87.7), 962: (77.397, 94.62, 88.591), 963: (76.851, 91.009, 89.739), 964: (74.306, 89.218, 87.523), 965: (73.695, 86.185, 89.69), 966: (70.831, 84.537, 91.556), 967: (69.901, 86.231, 94.807), 968: (68.105, 84.152, 97.425), 969: (66.465, 84.967, 100.751), 970: (67.815, 83.466, 103.966), 971: (67.837, 84.071, 107.701), 972: (70.986, 85.768, 109.06), 973: (70.953, 84.846, 112.749), 974: (74.613, 84.904, 113.852), 975: (76.531, 81.645, 114.108), 976: (79.827, 81.008, 115.836), 977: (82.34, 83.655, 116.885), 978: (84.256, 86.634, 115.524), 979: (82.749, 89.805, 113.925), 980: (78.986, 90.171, 113.979), 981: (78.871, 90.559, 110.217), 982: (80.722, 87.316, 109.743), 983: (78.762, 85.152, 112.141), 984: (75.611, 86.483, 110.5), 985: (76.813, 85.666, 107.008), 986: (78.152, 82.377, 108.228), 987: (74.712, 81.715, 109.652), 988: (72.844, 82.506, 106.476), 989: (75.045, 79.992, 104.713), 990: (74.599, 77.149, 107.169), 991: (70.876, 77.789, 107.599), 992: (70.272, 77.985, 103.877), 993: (72.48, 75.1, 102.833), 994: (70.985, 72.737, 105.351), 995: (67.515, 73.412, 103.918), 996: (68.957, 72.196, 100.596), 997: (70.877, 69.121, 101.771), 998: (67.851, 68.333, 103.928), 999: (69.844, 67.789, 107.107), 1000: (73.214, 68.32, 108.768), 1001: (75.89, 69.57, 106.391), 1002: (79.257, 68.04, 105.878), 1003: (81.752, 70.849, 106.174), 1004: (85.4, 71.319, 106.966), 1005: (86.45, 73.89, 109.663), 1006: (85.477, 77.459, 108.86), 1007: (88.561, 79.23, 107.547), 1008: (88.755, 82.963, 108.235), 1009: (91.153, 84.687, 105.856), 1010: (92.667, 88.08, 105.155), 1011: (92.729, 89.38, 101.59), 1012: (95.63, 91.535, 102.69), 1013: (97.732, 88.478, 103.347), 1014: (97.968, 87.888, 99.645), 1015: (98.719, 89.698, 96.444), 1016: (95.792, 91.96, 95.542), 1017: (93.961, 90.926, 92.359), 1018: (91.004, 93.235, 91.812), 1019: (88.206, 92.531, 89.311), 1020: (89.672, 95.083, 86.887), 1021: (92.944, 93.175, 86.754), 1022: (91.231, 89.765, 86.715), 1023: (89.257, 90.7, 83.634), 1024: (91.934, 92.804, 81.955), 1025: (94.397, 89.937, 82.313), 1026: (91.764, 87.296, 81.567), 1027: (93.004, 85.14, 84.419), 1028: (89.789, 83.091, 84.557), 1029: (87.478, 84.372, 81.817), 1030: (88.208, 85.663, 78.295), 1031: (86.946, 88.946, 76.897), 1032: (85.357, 86.565, 74.399), 1033: (87.806, 85.01, 71.986), 1034: (88.809, 82.015, 74.075), 1035: (91.937, 81.087, 76.02), 1036: (92.572, 82.318, 79.531), 1037: (95.728, 82.346, 81.566), 1038: (94.061, 79.549, 83.42), 1039: (93.233, 77.311, 80.45), 1040: (96.734, 77.671, 79.063), 1041: (98.183, 77.07, 82.502), 1042: (95.77, 74.397, 83.675), 1043: (97.074, 70.937, 82.865), 1044: (95.938, 69.089, 85.985), 1045: (94.441, 65.608, 85.776), 1046: (91.976, 65.691, 88.685), 1047: (89.275, 68.028, 89.971), 1048: (90.784, 68.547, 93.398), 1049: (93.914, 69.578, 91.498), 1050: (92.173, 72.01, 89.142), 1051: (90.528, 73.425, 92.236), 1052: (93.824, 73.766, 94.046), 1053: (95.55, 75.526, 91.159), 1054: (92.556, 77.789, 90.724), 1055: (92.78, 78.534, 94.438), 1056: (96.41, 79.65, 94.016), 1057: (95.744, 81.8, 91.009), 1058: (92.939, 83.434, 92.987), 1059: (95.308, 84.499, 95.771), 1060: (99.005, 84.839, 94.742), 1061: (101.533, 84.871, 97.594), 1062: (103.6, 87.654, 99.112), 1063: (105.955, 85.535, 101.172), 1064: (109.08, 84.178, 99.52), 1065: (109.332, 81.252, 101.889), 1066: (106.253, 79.418, 100.608), 1067: (106.704, 80.56, 97.017), 1068: (110.22, 79.143, 96.913), 1069: (108.807, 76.006, 98.492), 1070: (106.323, 75.573, 95.675), 1071: (108.98, 76.352, 93.076), 1072: (111.099, 73.659, 94.692), 1073: (108.295, 71.092, 94.386), 1074: (107.75, 72.099, 90.757), 1075: (111.441, 71.782, 89.939), 1076: (111.278, 68.348, 91.499), 1077: (109.046, 67.142, 88.678), 1078: (110.932, 69.13, 86.062), 1079: (113.896, 67.012, 86.994), 1080: (112.154, 63.671, 87.598), 1081: (110.554, 63.27, 84.185), 1082: (109.913, 59.549, 84.746), 1083: (108.213, 60.375, 87.997), 1084: (106.314, 63.277, 86.546), 1085: (105.115, 61.248, 83.593), 1086: (104.295, 58.28, 85.804), 1087: (102.152, 60.313, 88.141), 1088: (100.318, 62.161, 85.425), 1089: (99.48, 58.857, 83.785), 1090: (98.043, 57.333, 86.954), 1091: (95.96, 60.376, 87.857), 1092: (94.263, 60.426, 84.412), 1093: (90.529, 60.461, 84.98), 1094: (91.115, 59.462, 88.633), 1095: (87.926, 60.356, 90.505), 1096: (87.201, 63.378, 92.711), 1097: (87.828, 61.855, 96.138), 1098: (86.941, 65.073, 97.941), 1099: (83.465, 65.294, 96.475), 1100: (83.023, 61.539, 96.788), 1101: (83.88, 61.713, 100.437), 1102: (81.294, 64.418, 100.992), 1103: (78.514, 62.502, 99.251), 1104: (79.29, 59.584, 101.533), 1105: (79.224, 61.85, 104.57), 1106: (75.969, 63.361, 103.359), 1107: (74.617, 59.86, 102.949), 1108: (74.03, 60.441, 99.216), 1109: (76.658, 58.144, 97.631), 1110: (75.235, 56.029, 94.798), 1111: (76.149, 52.438, 94.023), 1112: (77.763, 53.85, 90.941), 1113: (79.727, 56.109, 93.312), 1114: (81.091, 53.236, 95.302), 1115: (82.014, 51.705, 91.983), 1116: (84.013, 54.799, 91.036), 1117: (85.604, 54.831, 94.462), 1118: (86.952, 51.289, 94.262), 1119: (88.463, 52.016, 90.886), 1120: (90.203, 54.957, 92.464), 1121: (91.336, 52.869, 95.394), 1122: (92.776, 50.291, 93.026), 1123: (94.994, 52.936, 91.47), 1124: (96.076, 54.425, 94.809), 1125: (98.541, 51.521, 95.459), 1126: (100.379, 52.231, 92.188), 1127: (100.836, 55.931, 92.988), 1128: (102.305, 55.076, 96.393), 1129: (104.717, 52.721, 94.688), 1130: (105.962, 55.54, 92.476), 1131: (106.149, 58.188, 95.175), 1132: (106.837, 56.44, 98.464), 1133: (106.115, 56.775, 102.175), 1134: (107.345, 60.374, 102.065), 1135: (104.047, 61.426, 100.495), 1136: (101.776, 60.106, 103.232), 1137: (98.817, 58.681, 101.316), 1138: (96.544, 56.52, 103.515), 1139: (96.516, 52.753, 103.013), 1140: (92.963, 51.982, 102.047), 1141: (93.56, 48.502, 100.653), 1142: (91.089, 47.116, 103.25), 1143: (88.283, 49.317, 101.924), 1144: (89.262, 48.411, 98.353), 1145: (89.212, 44.684, 99.142), 1146: (85.743, 45.091, 100.626), 1147: (84.426, 47.035, 97.642), 1148: (85.983, 44.449, 95.318), 1149: (84.223, 41.757, 97.315), 1150: (80.733, 43.208, 97.332), 1151: (80.145, 45.216, 94.175), 1152: (79.451, 43.983, 90.684), 1153: (82.061, 45.058, 88.146), 1154: (79.563, 47.718, 87.103), 1155: (77.212, 48.814, 89.894), 1156: (73.941, 50.337, 88.574), 1157: (72.535, 53.213, 90.634), 1158: (69.669, 53.33, 88.172), 1159: (68.765, 49.68, 87.563), 1160: (66.46, 49.155, 90.601), 1161: (69.19, 48.681, 93.199), 1162: (69.413, 44.971, 92.381), 1163: (72.12, 43.232, 90.387), 1164: (74.181, 45.342, 92.755), 1165: (75.754, 42.876, 95.183), 1166: (77.769, 40.079, 93.593), 1167: (77.361, 36.399, 94.294), 1168: (79.268, 34.944, 97.208), 1169: (79.622, 38.173, 99.101), 1170: (76.742, 37.777, 101.515), 1171: (75.421, 34.265, 102.28), 1172: (71.933, 35.359, 103.382), 1173: (71.36, 37.248, 100.129), 1174: (73.02, 34.379, 98.287), 1175: (70.598, 31.804, 99.653), 1176: (67.56, 33.891, 98.664), 1177: (68.756, 34.554, 95.127), 1178: (69.46, 30.842, 94.78), 1179: (65.994, 29.891, 96.022), 1180: (64.474, 32.52, 93.745), 1181: (66.326, 31.083, 90.752), 1182: (64.986, 27.597, 91.406), 1183: (61.473, 29.015, 91.168), 1184: (62.255, 30.528, 87.775), 1185: (63.548, 27.092, 86.826), 1186: (60.294, 25.502, 87.941), 1187: (58.438, 27.97, 85.72), 1188: (60.649, 26.79, 82.873), 1189: (59.964, 23.113, 83.504), 1190: (56.195, 23.587, 83.594), 1191: (56.782, 24.929, 80.104), 1192: (58.95, 22.096, 78.745), 1193: (56.893, 19.504, 80.588), 1194: (53.489, 20.71, 79.487), 1195: (54.033, 21.193, 75.756), 1196: (55.48, 17.714, 76.136), 1197: (51.995, 16.463, 76.998), 1198: (49.704, 18.849, 75.108), 1199: (51.746, 18.742, 71.916), 1200: (51.74, 22.556, 71.926), 1201: (55.473, 23.281, 71.62), 1202: (54.282, 26.917, 71.571), 1203: (52.55, 27.137, 74.988), 1204: (54.243, 29.851, 77.095), 1205: (54.824, 30.404, 80.796), 1206: (55.143, 34.156, 81.31), 1207: (54.244, 36.364, 84.254), 1208: (52.427, 39.637, 84.8), 1209: (51.848, 41.815, 87.875), 1210: (48.047, 41.624, 87.476), 1211: (47.753, 37.866, 88.111), 1212: (51.356, 36.856, 88.71), 1213: (52.283, 33.736, 86.752), 1214: (50.363, 31.958, 84.019), 1215: (50.252, 29.862, 80.866), 1216: (50.055, 31.489, 77.436), 1217: (48.562, 29.727, 74.401), 1218: (48.242, 31.087, 70.859), 1219: (44.958, 31.237, 68.903), 1220: (45.665, 28.121, 66.789), 1221: (45.967, 25.716, 69.744), 1222: (42.667, 26.389, 71.54), 1223: (41.509, 22.93, 70.422), 1224: (44.555, 21.274, 72.006), 1225: (44.134, 23.252, 75.251), 1226: (43.124, 20.874, 78.102), 1227: (40.619, 21.546, 80.884), 1228: (42.976, 21.25, 83.861), 1229: (43.392, 24.93, 82.922), 1230: (41.33, 27.996, 83.763), 1231: (41.607, 30.997, 81.409), 1232: (42.327, 34.263, 83.205), 1233: (42.955, 36.635, 80.341), 1234: (42.484, 36.616, 76.56), 1235: (44.542, 38.623, 74.06), 1236: (44.44, 39.399, 70.33), 1237: (46.367, 36.356, 69.115), 1238: (46.705, 34.355, 72.355), 1239: (45.086, 33.627, 75.74), 1240: (46.727, 33.112, 79.14), 1241: (45.523, 30.311, 81.453), 1242: (46.084, 29.235, 85.101), 1243: (46.633, 25.916, 86.919), 1244: (46.139, 24.65, 90.507), 1245: (49.758, 23.622, 91.177), 1246: (50.995, 27.101, 90.11), 1247: (49.787, 29.598, 92.744), 1248: (52.005, 28.461, 95.617), 1249: (55.049, 28.557, 93.329), 1250: (54.127, 32.16, 92.515), 1251: (53.345, 33.461, 96.005), 1252: (56.859, 32.17, 96.612), 1253: (58.898, 33.522, 93.713), 1254: (57.529, 36.892, 94.783), 1255: (57.977, 36.611, 98.555), 1256: (61.602, 36.119, 97.5), 1257: (61.933, 38.874, 94.877), 1258: (60.738, 41.086, 97.712), 1259: (63.2, 39.714, 100.274), 1260: (66.008, 39.919, 97.708), 1261: (65.341, 43.676, 97.531), 1262: (65.062, 44.057, 101.295), 1263: (68.322, 42.169, 101.846), 1264: (70.413, 43.435, 98.978), 1265: (69.675, 46.987, 100.115), 1266: (70.766, 46.135, 103.636), 1267: (74.135, 44.831, 102.412), 1268: (74.587, 47.816, 100.079), 1269: (73.913, 50.132, 102.985), 1270: (76.258, 48.109, 105.18), 1271: (78.907, 48.424, 102.462), 1272: (78.305, 52.111, 101.8), 1273: (78.775, 52.699, 105.514), 1274: (82.192, 51.06, 105.58), 1275: (83.218, 53.455, 102.87), 1276: (81.724, 56.394, 104.768), 1277: (83.947, 55.585, 107.713), 1278: (86.944, 56.334, 105.532), 1279: (85.787, 59.835, 104.672), 1280: (88.88, 61.494, 106.161), 1281: (91.354, 59.043, 104.689), 1282: (89.64, 59.826, 101.392), 1283: (89.868, 63.571, 101.975), 1284: (93.513, 63.319, 103.046), 1285: (94.295, 61.225, 99.983), 1286: (92.407, 63.605, 97.698), 1287: (94.353, 66.516, 99.107), 1288: (97.828, 65.061, 98.738), 1289: (97.137, 63.914, 95.226), 1290: (95.747, 67.393, 94.476), 1291: (99.127, 68.932, 95.311), 1292: (101.091, 66.301, 93.463), 1293: (98.716, 66.722, 90.576), 1294: (99.29, 70.474, 90.623), 1295: (103.105, 70.503, 91.048), 1296: (103.356, 67.782, 88.409), 1297: (101.217, 69.818, 85.99), 1298: (103.017, 73.094, 86.591), 1299: (106.094, 71.083, 85.696), 1300: (104.571, 69.597, 82.514), 1301: (103.69, 73.118, 81.381), 1302: (107.141, 74.514, 82.075), 1303: (108.684, 71.659, 80.088), 1304: (106.336, 71.976, 77.146), 1305: (106.288, 75.749, 76.532), 1306: (109.645, 76.607, 78.002), 1307: (109.004, 78.315, 81.295), 1308: (111.873, 79.231, 83.616), 1309: (111.986, 79.37, 87.423), 1310: (111.75, 82.965, 88.663), 1311: (114.002, 84.593, 91.281), 1312: (112.725, 87.253, 93.696), 1313: (114.41, 90.574, 94.486), 1314: (113.702, 94.309, 94.649), 1315: (114.466, 94.654, 90.938), 1316: (112.363, 93.477, 88.042), 1317: (114.426, 91.932, 85.261), 1318: (112.852, 89.8, 82.618), 1319: (114.922, 88.415, 79.765), 1320: (112.975, 87.456, 76.639), 1321: (109.516, 87.245, 78.202), 1322: (106.412, 86.207, 76.268), 1323: (102.708, 86.558, 76.88), 1324: (101.85, 83.044, 78.159), 1325: (98.411, 82.955, 76.494), 1326: (98.988, 84.931, 73.288), 1327: (101.972, 82.853, 72.155), 1328: (100.067, 79.575, 72.162), 1329: (98.347, 81.105, 69.096), 1330: (101.208, 82.715, 67.133), 1331: (104.918, 83.239, 66.664), 1332: (105.59, 85.573, 69.575), 1333: (108.51, 87.955, 69.788), 1334: (109.932, 87.908, 73.312), 1335: (111.041, 91.147, 74.917), 1336: (113.114, 92.375, 77.816), 1337: (112.245, 94.578, 80.771), 1338: (114.277, 96.17, 83.581), 1339: (112.227, 98.089, 86.162), 1340: (112.779, 99.244, 89.714), 1341: (110.189, 101.584, 91.222), 1342: (110.335, 103.566, 87.998), 1343: (107.747, 105.2, 85.788), 1344: (108.219, 103.38, 82.48), 1345: (106.383, 105.01, 79.577), 1346: (105.807, 103.098, 76.387), 1347: (105.05, 104.969, 73.186), 1348: (104.854, 103.669, 69.64), 1349: (102.35, 103.009, 66.841), 1350: (99.22, 101.017, 67.626), 1351: (99.202, 97.443, 66.251), 1352: (102.856, 97.214, 67.284), 1353: (102.494, 95.681, 70.752), 1354: (102.282, 98.205, 73.633), 1355: (99.268, 96.708, 75.355), 1356: (100.352, 93.078, 74.961), 1357: (103.68, 93.968, 76.532), 1358: (102.032, 95.457, 79.617), 1359: (99.957, 92.315, 79.888), 1360: (102.78, 89.822, 79.559), 1361: (104.635, 91.782, 82.256), 1362: (101.566, 91.429, 84.474), 1363: (100.96, 87.757, 83.727), 1364: (104.587, 86.872, 84.435), 1365: (104.416, 88.567, 87.831), 1366: (101.278, 86.552, 88.553), 1367: (102.606, 83.175, 87.466), 1368: (105.678, 83.783, 89.632), 1369: (103.717, 84.671, 92.808), 1370: (101.437, 81.668, 92.227), 1371: (104.458, 79.389, 92.405), 1372: (104.655, 78.559, 88.703), 1373: (107.516, 78.909, 86.239), 1374: (107.296, 81.797, 83.782), 1375: (107.367, 82.35, 79.975), 1376: (110.872, 83.789, 79.684), 1377: (114.553, 82.907, 79.892), 1378: (115.532, 84.88, 82.958), 1379: (113.061, 86.401, 85.385), 1380: (114.09, 88.164, 88.603), 1381: (110.935, 89.618, 90.07), 1382: (109.947, 91.639, 93.148), 1383: (107.146, 90.312, 95.34), 1384: (104.404, 92.753, 94.383), 1385: (101.616, 93.39, 96.843), 1386: (99.084, 93.79, 94.051), 1387: (98.781, 94.101, 90.272), 1388: (96.485, 96.979, 89.342), 1389: (95.569, 97.292, 85.686), 1390: (93.686, 99.839, 83.677), 1391: (93.97, 97.962, 80.475), 1392: (91.216, 99.261, 78.302), 1393: (87.747, 98.227, 77.302), 1394: (85.389, 100.619, 79.092), 1395: (81.692, 101.317, 78.403), 1396: (80.392, 97.739, 78.665), 1397: (77.404, 98.322, 80.94), 1398: (77.269, 100.842, 78.086), 1399: (74.929, 103.236, 79.826), 1400: (74.91, 106.877, 80.84), 1401: (78.539, 106.901, 81.978), 1402: (81.001, 108.069, 79.342), 1403: (83.913, 105.708, 78.764), 1404: (86.105, 108.455, 80.16), 1405: (84.223, 108.487, 83.46), 1406: (84.501, 104.74, 83.757), 1407: (88.216, 104.881, 83.053), 1408: (88.779, 107.565, 85.675), 1409: (86.891, 105.676, 88.401), 1410: (89.324, 102.8, 87.735), 1411: (92.337, 105.117, 87.895), 1412: (91.077, 106.648, 91.137), 1413: (90.924, 103.071, 92.481), 1414: (94.569, 102.46, 91.579), 1415: (95.757, 105.777, 93.025), 1416: (94.017, 104.888, 96.292), 1417: (95.517, 101.385, 96.331), 1418: (98.916, 101.281, 94.701), 1419: (101.933, 101.314, 97.015), 1420: (105.616, 101.313, 96.237), 1421: (105.395, 97.515, 95.972), 1422: (102.504, 97.439, 93.504), 1423: (102.788, 96.706, 89.805), 1424: (100.612, 99.195, 87.973), 1425: (99.756, 98.969, 84.295), 1426: (98.284, 102.108, 82.743), 1427: (97.161, 101.683, 79.131), 1428: (96.494, 104.962, 77.347), 1429: (95.016, 106.587, 80.414), 1430: (93.649, 110.003, 79.542), 1431: (91.801, 109.246, 76.355), 1432: (88.086, 109.844, 76.007), 1433: (88.045, 113.619, 76.337), 1434: (89.59, 116.936, 75.241), 1435: (93.205, 116.736, 74.146), 1436: (94.1, 119.164, 76.926), 1437: (92.354, 117.689, 79.937), 1438: (93.61, 114.49, 78.353), 1439: (97.305, 115.283, 78.623), 1440: (96.684, 117.231, 81.825), 1441: (95.046, 114.341, 83.677), 1442: (97.499, 111.851, 82.155), 1443: (100.438, 113.877, 83.447), 1444: (99.139, 114.317, 87.012), 1445: (98.505, 110.578, 87.246), 1446: (101.898, 109.663, 85.871), 1447: (103.364, 112.042, 88.415), 1448: (101.307, 110.663, 91.304), 1449: (102.507, 107.157, 90.459), 1450: (106.051, 108.406, 90.206), 1451: (106.023, 109.79, 93.709), 1452: (104.231, 106.632, 94.791), 1453: (107.281, 104.663, 93.794), 1454: (105.252, 101.732, 92.45), 1455: (106.269, 99.678, 89.4), 1456: (104.393, 101.588, 86.709), 1457: (104.114, 100.667, 83.052), 1458: (102.248, 103.419, 81.239), 1459: (101.58, 102.94, 77.55), 1460: (100.441, 106.294, 76.187), 1461: (100.112, 108.528, 73.158), 1462: (100.931, 111.794, 74.895), 1463: (104.601, 112.221, 74.058), 1464: (104.555, 114.955, 76.713), 1465: (104.746, 112.275, 79.384), 1466: (107.752, 110.959, 77.508), 1467: (109.624, 114.064, 78.583), 1468: (108.501, 114.965, 82.089), 1469: (112.103, 114.625, 83.213), 1470: (111.306, 113.035, 86.537), 1471: (114.225, 111.272, 88.299), 1472: (112.773, 107.748, 88.024), 1473: (111.084, 108.17, 84.602), 1474: (112.176, 105.932, 81.721), 1475: (111.25, 105.496, 78.029), 1476: (110.528, 102.495, 75.814), 1477: (108.769, 102.083, 72.511), 1478: (107.815, 99.804, 69.659), 1479: (108.038, 100.735, 65.971), 1480: (106.932, 100.06, 62.427), 1481: (108.784, 100.03, 59.131), 1482: (107.569, 100.915, 55.636), 1483: (107.856, 97.601, 53.764), 1484: (106.274, 96.748, 50.414), 1485: (103.003, 98.679, 50.204), 1486: (102.43, 100.419, 53.517), 1487: (103.484, 99.607, 57.074), 1488: (104.634, 96.418, 58.765), 1489: (104.684, 96.377, 62.543), 1490: (107.616, 94.577, 64.102), 1491: (106.914, 93.452, 67.63), 1492: (110.155, 94.53, 69.297), 1493: (110.117, 96.757, 72.402), 1494: (113.108, 99.055, 71.961), 1495: (114.547, 101.453, 74.582), 1496: (113.742, 105.162, 74.491), 1497: (110.695, 107.047, 73.092), 1498: (109.125, 106.951, 69.636), 1499: (109.19, 110.204, 67.675), 1500: (106.331, 109.614, 65.23), 1501: (102.624, 108.954, 65.037), 1502: (101.369, 106.937, 62.112), 1503: (97.798, 108.101, 62.244), 1504: (97.729, 109.606, 58.748), 1505: (99.919, 106.751, 57.506), 1506: (97.297, 104.339, 58.847), 1507: (94.309, 106.227, 57.478), 1508: (96.169, 105.914, 54.182), 1509: (96.233, 102.132, 54.451), 1510: (92.648, 102.351, 55.659), 1511: (91.696, 103.633, 52.239), 1512: (91.197, 107.329, 52.942), 1513: (91.095, 109.363, 49.7), 1514: (94.593, 110.461, 48.74), 1515: (93.487, 114.099, 48.795), 1516: (92.124, 113.798, 52.333), 1517: (95.339, 112.118, 53.362), 1518: (97.425, 114.794, 51.646), 1519: (95.292, 117.454, 53.326), 1520: (95.967, 115.854, 56.703), 1521: (99.735, 115.801, 56.158), 1522: (99.718, 119.43, 55.036), 1523: (97.885, 120.16, 58.26), 1524: (100.228, 118.029, 60.408), 1525: (103.329, 119.861, 59.312), 1526: (101.607, 123.193, 59.067), 1527: (101.35, 122.772, 62.877), 1528: (105.087, 122.18, 63.197), 1529: (105.429, 125.913, 62.364), 1530: (104.168, 126.439, 65.908)}

if molecule == "PDZ":
    unfixed_selection = 21 # PDZ = 21, p53 = 75, MutS = 304
    active_site = 313 # PDZ = 313, p53 = 46, MutS = 41
    allosteric_site = 376 # PDZ = 376, p53 = 120, MutS = 561
    resid_first = 301 # PDZ = 301, p53, MutS = 1
    resid_last = 415 # PDZ = 415, p53 = 394, MutS = 1530
    res_dict ={301: (59.665, 65.467, 44.936), 302: (55.93, 65.46, 44.229), 303: (56.331, 62.061, 42.559), 304: (56.648, 60.478, 45.98), 305: (53.376, 61.897, 47.293), 306: (50.281, 59.726, 47.039), 307: (47.884, 60.523, 44.205), 308: (44.453, 61.495, 45.625), 309: (42.015, 58.605, 45.252), 310: (38.781, 60.422, 46.12), 311: (36.424, 61.714, 43.38), 312: (37.164, 65.134, 41.906), 313: (35.106, 67.556, 39.831), 314: (36.863, 68.917, 36.75), 315: (35.31, 71.661, 34.656), 316: (36.777, 71.904, 31.194), 317: (35.985, 74.788, 28.874), 318: (36.759, 73.5, 25.382), 319: (34.343, 75.466, 23.251), 320: (34.067, 73.521, 20.007), 321: (37.271, 71.539, 20.183), 322: (38.077, 68.031, 21.349), 323: (38.665, 67.403, 25.048), 324: (42.097, 66.074, 24.204), 325: (42.118, 62.62, 25.768), 326: (41.581, 58.931, 25.006), 327: (39.198, 56.557, 26.771), 328: (39.273, 52.761, 27.077), 329: (36.783, 50.366, 28.669), 330: (33.008, 50.253, 28.503), 331: (32.897, 46.532, 27.828), 332: (30.945, 44.453, 30.318), 333: (30.996, 46.798, 33.307), 334: (34.694, 47.77, 33.473), 335: (34.038, 51.524, 33.501), 336: (35.446, 54.372, 31.379), 337: (39.117, 55.245, 31.915), 338: (41.461, 57.885, 30.544), 339: (44.297, 56.135, 28.727), 340: (46.02, 59.17, 27.275), 341: (46.12, 62.93, 27.712), 342: (47.065, 64.95, 24.641), 343: (49.792, 67.547, 25.118), 344: (48.321, 71.013, 24.702), 345: (44.717, 69.869, 24.729), 346: (41.964, 71.279, 27.015), 347: (42.251, 68.286, 29.368), 348: (46.016, 68.817, 29.667), 349: (45.625, 72.583, 30.232), 350: (43.166, 71.787, 33.038), 351: (45.997, 69.965, 34.795), 352: (43.35, 68.045, 36.734), 353: (43.054, 64.801, 34.76), 354: (45.478, 61.945, 34.183), 355: (45.839, 58.476, 32.712), 356: (44.248, 55.956, 35.077), 357: (41.395, 58.307, 35.979), 358: (37.932, 56.804, 35.639), 359: (35.24, 59.123, 34.296), 360: (32.382, 58.689, 36.753), 361: (30.157, 61.152, 34.922), 362: (29.993, 63.942, 32.365), 363: (27.661, 66.867, 33.045), 364: (25.691, 64.84, 35.583), 365: (25.379, 61.823, 33.293), 366: (26.561, 58.703, 35.128), 367: (29.138, 56.895, 32.996), 368: (30.177, 54.231, 35.509), 369: (28.342, 51.546, 33.558), 370: (28.394, 53.135, 30.113), 371: (29.336, 51.204, 26.977), 372: (32.359, 52.42, 25.025), 373: (30.622, 54.215, 22.159), 374: (27.838, 55.741, 24.278), 375: (30.503, 57.106, 26.674), 376: (32.385, 58.557, 23.71), 377: (29.158, 60.025, 22.344), 378: (28.404, 61.503, 25.769), 379: (31.804, 63.228, 25.952), 380: (31.907, 64.421, 22.343), 381: (28.397, 65.829, 22.627), 382: (28.873, 67.083, 26.176), 383: (28.766, 70.727, 25.121), 384: (31.27, 73.584, 25.403), 385: (31.628, 73.418, 29.181), 386: (32.252, 69.855, 30.316), 387: (31.946, 68.973, 33.99), 388: (33.594, 65.662, 34.701), 389: (33.616, 63.785, 37.996), 390: (36.755, 61.676, 37.842), 391: (38.361, 59.164, 40.178), 392: (41.872, 57.723, 40.049), 393: (41.723, 53.896, 39.75), 394: (45.264, 52.832, 38.686), 395: (44.8, 49.174, 39.578), 396: (41.717, 48.951, 37.425), 397: (43.361, 50.932, 34.651), 398: (46.576, 48.939, 34.679), 399: (44.558, 45.976, 33.373), 400: (44.266, 47.64, 29.947), 401: (47.847, 48.649, 29.176), 402: (50.436, 45.955, 28.589), 403: (53.231, 45.553, 31.156), 404: (51.719, 48.17, 33.461), 405: (51.465, 48.155, 37.249), 406: (51.014, 50.518, 40.183), 407: (53.804, 51.643, 42.503), 408: (53.624, 52.489, 46.219), 409: (52.541, 56.084, 45.545), 410: (49.81, 54.94, 43.176), 411: (51.712, 55.857, 40.022), 412: (51.036, 53.761, 36.933), 413: (54.37, 52.309, 35.812), 414: (54.872, 50.526, 32.52), 415: (57.787, 48.123, 31.992)}
    

    
if molecule == "p53":
    unfixed_selection = 75 # PDZ = 21, p53 = 75, MutS = 304
    active_site = 46 # PDZ = 313, p53 = 46, MutS = 41
    allosteric_site = 120 # PDZ = 376, p53 = 120, MutS = 561
    resid_first = 1 # PDZ = 301, p53, MutS = 1
    resid_last = 393 # PDZ = 415, p53 = 393, MutS = 1530
    res_dict = {1: (65.059, 13.839, 48.352), 2: (63.456, 12.308, 45.266), 3: (59.733, 11.568, 45.089), 4: (60.001, 9.948, 48.516), 5: (63.389, 9.855, 50.236), 6: (63.23, 11.599, 53.607), 7: (60.891, 8.829, 54.744), 8: (62.523, 8.587, 58.167), 9: (61.068, 11.806, 59.567), 10: (57.95, 11.769, 57.397), 11: (56.288, 8.526, 58.479), 12: (52.681, 8.578, 57.287), 13: (49.674, 6.287, 57.665), 14: (49.445, 4.603, 61.064), 15: (46.59, 5.835, 63.249), 16: (48.242, 3.897, 66.069), 17: (51.762, 4.512, 64.777), 18: (53.055, 3.652, 68.246), 19: (50.63, 1.153, 69.767), 20: (51.173, -1.173, 66.811), 21: (54.772, -1.818, 67.847), 22: (54.224, -1.586, 71.6), 23: (52.56, -5.001, 71.508), 24: (55.904, -6.423, 70.395), 25: (57.873, -5.369, 73.47), 26: (55.503, -6.929, 75.998), 27: (56.258, -10.29, 77.603), 28: (54.57, -12.734, 75.233), 29: (57.566, -15.039, 75.618), 30: (58.431, -14.892, 79.315), 31: (56.695, -15.621, 82.616), 32: (56.941, -12.997, 85.354), 33: (53.779, -13.334, 87.435), 34: (52.795, -16.066, 89.886), 35: (49.294, -16.27, 88.424), 36: (48.091, -15.956, 84.833), 37: (45.49, -13.816, 83.074), 38: (43.065, -14.573, 85.899), 39: (44.517, -11.621, 87.801), 40: (41.595, -9.561, 86.51), 41: (39.696, -10.546, 89.65), 42: (40.377, -7.315, 91.53), 43: (40.469, -5.39, 88.256), 44: (42.117, -2.096, 87.32), 45: (42.292, -0.608, 83.827), 46: (41.444, 3.015, 83.055), 47: (41.357, 5.239, 79.975), 48: (44.375, 7.36, 80.888), 49: (46.55, 4.333, 80.149), 50: (44.827, 3.533, 76.857), 51: (45.291, 7.085, 75.587), 52: (49.019, 6.678, 76.195), 53: (50.257, 4.247, 73.55), 54: (48.613, 6.02, 70.618), 55: (49.95, 9.492, 71.394), 56: (53.064, 8.589, 69.411), 57: (51.284, 8.916, 66.071), 58: (52.791, 11.141, 63.384), 59: (49.688, 13.139, 62.479), 60: (48.337, 16.676, 62.816), 61: (45.595, 17.916, 65.136), 62: (45.808, 14.573, 66.93), 63: (44.507, 12.415, 64.085), 64: (42.63, 9.343, 65.298), 65: (38.942, 8.43, 65.189), 66: (39.123, 5.045, 63.471), 67: (41.275, 3.844, 66.363), 68: (39.328, 4.631, 69.53), 69: (39.675, 1.702, 71.925), 70: (42.881, 0.267, 70.475), 71: (44.048, -3.244, 69.61), 72: (43.384, -4.206, 65.994), 73: (40.084, -2.338, 66.248), 74: (38.528, -4.094, 69.236), 75: (35.731, -2.768, 71.442), 76: (36.856, -4.06, 74.834), 77: (40.17, -5.861, 74.368), 78: (41.48, -9.416, 74.652), 79: (45.055, -10.638, 75.066), 80: (46.905, -11.632, 78.232), 81: (50.464, -10.545, 78.999), 82: (50.958, -11.195, 82.71), 83: (47.792, -9.213, 83.407), 84: (47.221, -6.349, 80.975), 85: (44.304, -6.011, 78.563), 86: (46.183, -3.776, 76.131), 87: (48.22, -1.477, 78.368), 88: (51.718, -0.001, 78.54), 89: (52.415, -0.761, 82.197), 90: (49.151, -1.563, 83.971), 91: (49.501, -4.609, 86.218), 92: (52.86, -5.72, 84.831), 93: (55.183, -7.893, 86.911), 94: (52.729, -7.683, 89.805), 95: (52.923, -3.916, 90.264), 96: (55.926, -2.575, 88.36), 97: (56.949, 0.534, 90.291), 98: (60.399, 1.332, 91.669), 99: (60.504, 2.056, 95.398), 100: (61.3, 5.606, 96.495), 101: (62.081, 4.576, 100.068), 102: (65.015, 6.534, 101.478), 103: (67.573, 3.94, 102.561), 104: (71.094, 4.997, 103.516), 105: (72.24, 1.374, 103.538), 106: (75.391, 0.109, 105.243), 107: (77.852, 2.513, 103.629), 108: (75.742, 5.505, 104.649), 109: (74.801, 6.972, 101.272), 110: (72.737, 10.147, 100.965), 111: (72.669, 13.199, 98.704), 112: (73.928, 16.759, 99.129), 113: (73.001, 19.771, 97.008), 114: (74.67, 23.139, 96.446), 115: (73.155, 26.102, 98.279), 116: (72.767, 28.555, 95.404), 117: (70.197, 31.307, 95.917), 118: (66.827, 31.871, 94.256), 119: (67.645, 34.725, 91.885), 120: (65.299, 34.769, 88.896), 121: (67.995, 33.586, 86.492), 122: (69.679, 30.735, 88.357), 123: (69.991, 27.528, 86.343), 124: (69.733, 25.131, 89.28), 125: (68.516, 25.514, 92.859), 126: (67.461, 23.035, 95.54), 127: (64.494, 23.181, 97.909), 128: (65.562, 21.912, 101.328), 129: (61.98, 22.17, 102.57), 130: (60.316, 20.396, 99.65), 131: (63.267, 18.158, 98.802), 132: (62.793, 19.428, 95.252), 133: (65.26, 20.518, 92.575), 134: (64.342, 23.354, 90.218), 135: (66.585, 23.335, 87.15), 136: (66.393, 24.69, 83.605), 137: (66.228, 22.485, 80.515), 138: (69.556, 20.806, 79.772), 139: (71.539, 22.76, 82.359), 140: (73.967, 21.174, 84.814), 141: (72.508, 19.734, 88.014), 142: (75.23, 18.986, 90.56), 143: (74.281, 16.123, 92.871), 144: (76.651, 15.237, 95.707), 145: (77.101, 11.698, 97.012), 146: (78.212, 11.368, 100.632), 147: (79.3, 8.089, 102.216), 148: (80.58, 7.044, 105.638), 149: (82.654, 4.147, 104.318), 150: (83.887, 3.308, 100.822), 151: (81.81, 0.717, 98.976), 152: (83.508, -2.183, 97.2), 153: (85.184, -1.927, 93.799), 154: (82.386, -2.142, 91.236), 155: (79.722, -0.148, 93.07), 156: (77.592, 1.841, 90.632), 157: (75.19, 4.774, 90.908), 158: (71.934, 4.876, 88.951), 159: (69.341, 7.56, 88.233), 160: (65.754, 6.872, 87.185), 161: (62.726, 9.163, 87.036), 162: (59.191, 8.318, 88.147), 163: (55.976, 10.341, 88.282), 164: (55.23, 11.42, 91.848), 165: (51.449, 11.32, 91.486), 166: (49.996, 7.922, 92.372), 167: (47.658, 8.073, 89.379), 168: (50.582, 8.262, 86.96), 169: (53.239, 6.364, 88.905), 170: (53.12, 3.378, 86.559), 171: (53.826, 5.354, 83.391), 172: (57.355, 5.473, 81.984), 173: (58.951, 8.915, 82.183), 174: (60.196, 9.771, 78.696), 175: (60.875, 12.84, 76.56), 176: (58.172, 14.444, 74.425), 177: (57.982, 13.728, 70.698), 178: (59.47, 17.143, 69.949), 179: (62.623, 16.893, 72.055), 180: (62.968, 13.187, 71.292), 181: (63.504, 14.181, 67.664), 182: (65.839, 17.108, 68.311), 183: (69.411, 15.959, 67.713), 184: (71.068, 17.799, 70.595), 185: (73.083, 14.624, 71.141), 186: (76.215, 13.969, 73.19), 187: (76.66, 10.931, 70.951), 188: (76.165, 8.698, 73.986), 189: (72.687, 9.201, 75.434), 190: (69.61, 7.835, 73.672), 191: (67.312, 10.638, 72.529), 192: (64.387, 9.16, 74.453), 193: (66.032, 9.37, 77.873), 194: (65.098, 12.211, 80.218), 195: (68.136, 12.091, 82.496), 196: (71.735, 12.264, 81.286), 197: (75.107, 12.461, 83.028), 198: (77.597, 15.034, 81.755), 199: (81.354, 14.546, 81.458), 200: (81.571, 10.8, 82.066), 201: (82.481, 8.487, 79.193), 202: (81.858, 5.551, 81.523), 203: (78.154, 6.383, 81.679), 204: (75.704, 3.685, 80.607), 205: (72.077, 4.151, 79.569), 206: (69.61, 1.302, 80.05), 207: (66.05, 0.539, 78.964), 208: (64.973, -2.279, 81.276), 209: (63.905, -5.311, 79.252), 210: (61.008, -5.931, 81.631), 211: (59.795, -2.482, 82.668), 212: (61.032, -0.447, 79.708), 213: (62.163, 2.159, 82.232), 214: (64.993, 4.547, 81.377), 215: (67.994, 4.783, 83.696), 216: (71.58, 6.039, 83.62), 217: (74.382, 4.364, 85.562), 218: (77.922, 5.542, 86.28), 219: (80.748, 3.932, 88.248), 220: (81.047, 5.155, 91.834), 221: (84.247, 7.158, 92.267), 222: (85.733, 8.012, 95.659), 223: (86.328, 11.639, 96.624), 224: (89.458, 13.314, 95.268), 225: (92.196, 14.232, 97.738), 226: (91.059, 17.133, 99.913), 227: (87.39, 16.578, 99.097), 228: (84.901, 14.736, 101.3), 229: (82.219, 13.814, 98.769), 230: (81.795, 13.057, 95.07), 231: (79.54, 14.957, 92.673), 232: (77.736, 13.664, 89.589), 233: (76.53, 16.227, 87.057), 234: (73.037, 15.412, 85.802), 235: (71.155, 17.085, 82.957), 236: (67.379, 16.97, 82.54), 237: (66.335, 17.113, 78.889), 238: (62.678, 18.141, 78.926), 239: (60.599, 20.716, 80.795), 240: (58.147, 19.452, 83.409), 241: (55.431, 21.06, 81.294), 242: (56.328, 19.648, 77.883), 243: (53.165, 18.61, 76.05), 244: (53.06, 14.923, 75.135), 245: (55.628, 14.015, 77.785), 246: (55.729, 14.838, 81.493), 247: (52.856, 17.241, 80.848), 248: (52.992, 19.186, 84.11), 249: (53.106, 15.992, 86.165), 250: (55.691, 16.302, 88.934), 251: (58.528, 13.772, 88.972), 252: (60.911, 12.222, 91.493), 253: (64.494, 11.272, 90.654), 254: (65.527, 8.039, 92.363), 255: (69.273, 7.732, 92.925), 256: (70.366, 4.222, 93.89), 257: (73.759, 2.928, 95.008), 258: (73.834, -0.571, 93.526), 259: (76.561, -3.214, 93.667), 260: (78.232, -4.665, 90.579), 261: (75.322, -7.055, 90.066), 262: (72.697, -4.316, 90.276), 263: (71.664, -5.318, 93.793), 264: (70.618, -2.484, 96.098), 265: (73.133, -0.951, 98.497), 266: (71.632, 2.487, 99.103), 267: (68.886, 4.771, 97.804), 268: (67.769, 8.398, 97.992), 269: (65.283, 10.474, 96.006), 270: (64.209, 14.065, 95.376), 271: (61.512, 15.887, 93.415), 272: (62.423, 17.743, 90.226), 273: (60.768, 20.606, 88.353), 274: (62.374, 21.425, 85.008), 275: (61.131, 24.953, 84.334), 276: (62.187, 28.253, 82.774), 277: (62.679, 30.325, 85.921), 278: (63.909, 28.014, 88.676), 279: (64.363, 30.887, 91.121), 280: (60.829, 32.186, 90.607), 281: (59.168, 28.784, 90.934), 282: (61.177, 27.984, 94.058), 283: (60.365, 31.334, 95.66), 284: (56.701, 30.849, 94.774), 285: (56.353, 27.161, 95.623), 286: (58.056, 27.855, 98.948), 287: (55.829, 30.788, 99.888), 288: (52.901, 28.41, 99.434), 289: (54.327, 26.397, 102.325), 290: (54.873, 29.524, 104.415), 291: (51.532, 31.278, 104.868), 292: (51.929, 33.179, 108.133), 293: (54.751, 31.389, 109.943), 294: (54.147, 33.004, 113.33), 295: (56.883, 32.18, 115.834), 296: (56.693, 35.206, 118.123), 297: (56.809, 37.639, 115.207), 298: (58.819, 36.206, 112.318), 299: (58.541, 39.001, 109.76), 300: (60.333, 37.842, 106.616), 301: (58.672, 37.654, 103.203), 302: (59.219, 39.368, 99.856), 303: (60.21, 38.162, 96.391), 304: (56.699, 37.283, 95.233), 305: (54.077, 38.881, 97.47), 306: (51.131, 38.364, 95.126), 307: (51.741, 35.039, 93.391), 308: (51.649, 34.807, 89.599), 309: (51.569, 31.019, 89.294), 310: (50.042, 29.636, 92.487), 311: (49.387, 26.065, 91.365), 312: (49.552, 23.32, 93.988), 313: (50.282, 19.987, 92.314), 314: (52.532, 18.048, 94.683), 315: (52.655, 20.374, 97.686), 316: (52.313, 19.223, 101.291), 317: (54.105, 19.63, 104.618), 318: (52.493, 22.509, 106.503), 319: (50.103, 23.799, 103.845), 320: (49.467, 27.501, 104.416), 321: (49.398, 26.98, 108.179), 322: (50.083, 29.035, 111.302), 323: (51.147, 26.271, 113.683), 324: (52.054, 26.745, 117.343), 325: (55.261, 27.067, 119.357), 326: (57.466, 29.733, 120.93), 327: (60.694, 30.383, 119.032), 328: (63.62, 32.724, 119.666), 329: (64.092, 36.201, 118.205), 330: (67.196, 36.61, 116.052), 331: (67.757, 39.023, 113.17), 332: (70.681, 38.921, 110.743), 333: (71.849, 41.112, 107.863), 334: (72.146, 40.83, 104.084), 335: (69.916, 40.172, 101.077), 336: (71.215, 36.898, 99.653), 337: (73.434, 36.502, 102.712), 338: (70.269, 36.559, 104.815), 339: (68.238, 34.687, 102.206), 340: (70.64, 31.781, 102.678), 341: (70.626, 32.266, 106.447), 342: (66.869, 32.12, 106.995), 343: (66.849, 29.316, 104.43), 344: (69.541, 27.637, 106.52), 345: (66.984, 27.486, 109.326), 346: (64.926, 24.709, 107.747), 347: (67.514, 21.95, 108.109), 348: (67.028, 21.761, 111.872), 349: (63.694, 20.871, 113.465), 350: (63.221, 18.002, 111.02), 351: (64.736, 15.728, 113.661), 352: (61.533, 15.303, 115.66), 353: (59.011, 13.719, 113.3), 354: (59.367, 11.444, 110.278), 355: (56.202, 13.023, 108.891), 356: (54.678, 13.807, 105.499), 357: (54.824, 11.465, 102.509), 358: (57.337, 13.613, 100.637), 359: (59.435, 13.676, 103.805), 360: (59.406, 9.927, 104.429), 361: (60.027, 9.33, 100.729), 362: (63.253, 11.3, 101.118), 363: (64.66, 11.382, 104.648), 364: (65.967, 8.845, 107.157), 365: (66.876, 11.19, 110.007), 366: (66.043, 8.95, 112.962), 367: (63.52, 6.644, 111.3), 368: (61.85, 4.789, 114.166), 369: (61.838, 1.482, 112.295), 370: (59.95, 1.788, 109.011), 371: (58.63, -1.698, 108.277), 372: (57.223, -0.797, 104.863), 373: (55.075, -3.904, 104.456), 374: (53.388, -4.587, 101.12), 375: (54.602, -3.046, 97.866), 376: (56.059, -5.015, 94.959), 377: (59.448, -3.42, 95.603), 378: (59.899, -6.01, 98.348), 379: (61.189, -8.344, 95.641), 380: (64.531, -6.577, 96.02), 381: (64.663, -7.957, 99.557), 382: (64.537, -11.439, 98.043), 383: (67.891, -10.732, 96.401), 384: (69.178, -9.184, 99.624), 385: (69.428, -12.705, 101.029), 386: (72.496, -13.159, 98.833), 387: (73.956, -10.067, 100.49), 388: (77.224, -8.607, 99.213), 389: (77.418, -11.129, 96.376), 390: (79.653, -10.496, 93.369), 391: (82.744, -8.649, 94.585), 392: (82.608, -9.658, 98.246), 393: (83.996, -7.35, 100.927)}


def distance(pointA, pointB):
    x = pointA[0] - pointB[0]
    y = pointA[1] - pointB[1]
    z = pointA[2] - pointB[2]
    dist = np.sqrt(x**2 + y**2 + z**2)
    return dist


def gathering():
    global alldict
    # PLACE ALLDICT FOR DISTANCE CRITERION HERE

    if molecule == "p53":
        alldict = {1: [2, 3, 4, 5, 6, 7, 8], 2: [3, 4, 5, 6, 1], 3: [4, 5, 6, 1, 2], 4: [5, 6, 7, 8, 10, 12, 1, 2, 3], 5: [6, 7, 8, 9, 10, 1, 2, 3, 4], 6: [7, 8, 9, 10, 11, 12, 1, 2, 3, 4, 5], 7: [8, 9, 10, 11, 12, 181, 1, 4, 5, 6], 8: [9, 10, 11, 181, 1, 4, 5, 6, 7], 9: [10, 11, 12, 58, 181, 5, 6, 7, 8], 10: [11, 12, 13, 17, 58, 181, 4, 5, 6, 7, 8, 9], 11: [12, 13, 14, 17, 18, 20, 58, 59, 181, 6, 7, 8, 9, 10], 12: [13, 14, 15, 17, 58, 59, 60, 4, 6, 7, 9, 10, 11], 13: [14, 15, 16, 17, 58, 10, 11, 12], 14: [15, 16, 17, 18, 19, 20, 21, 53, 54, 57, 58, 59, 63, 64, 67, 11, 12, 13], 15: [16, 17, 18, 19, 20, 54, 57, 58, 59, 63, 64, 65, 66, 67, 68, 73, 12, 13, 14], 16: [17, 18, 19, 20, 21, 22, 50, 51, 53, 54, 55, 56, 57, 58, 64, 65, 66, 67, 68, 69, 70, 71, 72, 73, 13, 14, 15], 17: [18, 19, 20, 21, 22, 53, 54, 55, 56, 57, 58, 59, 64, 67, 10, 11, 12, 13, 14, 15, 16], 18: [19, 20, 21, 22, 23, 52, 53, 54, 55, 56, 57, 58, 177, 11, 14, 15, 16, 17], 19: [20, 21, 22, 23, 24, 48, 49, 50, 51, 52, 53, 54, 55, 56, 57, 64, 67, 68, 69, 70, 71, 86, 88, 14, 15, 16, 17, 18], 20: [21, 22, 23, 24, 53, 54, 57, 70, 71, 11, 14, 15, 16, 17, 18, 19], 21: [22, 23, 24, 25, 26, 53, 56, 14, 16, 17, 18, 19, 20], 22: [23, 24, 25, 26, 52, 53, 54, 55, 56, 87, 88, 192, 16, 17, 18, 19, 20, 21], 23: [24, 25, 26, 27, 28, 53, 71, 79, 80, 81, 85, 86, 87, 18, 19, 20, 21, 22], 24: [25, 26, 27, 28, 53, 19, 20, 21, 22, 23], 25: [26, 27, 28, 30, 53, 174, 207, 209, 210, 212, 21, 22, 23, 24], 26: [27, 28, 29, 30, 53, 79, 81, 82, 84, 86, 87, 88, 89, 90, 92, 209, 210, 21, 22, 23, 24, 25], 27: [28, 29, 30, 31, 32, 33, 80, 81, 82, 84, 87, 92, 93, 209, 210, 23, 24, 25, 26], 28: [29, 30, 31, 79, 80, 81, 82, 23, 24, 25, 26, 27], 29: [30, 31, 209, 26, 27, 28], 30: [31, 32, 33, 81, 82, 93, 209, 210, 25, 26, 27, 28, 29], 31: [32, 33, 34, 35, 36, 82, 93, 27, 28, 29, 30], 32: [33, 34, 35, 81, 82, 92, 93, 94, 209, 210, 379, 27, 30, 31], 33: [34, 35, 36, 37, 39, 81, 82, 83, 84, 91, 92, 93, 94, 379, 27, 30, 31, 32], 34: [35, 36, 39, 82, 93, 94, 379, 382, 31, 32, 33], 35: [36, 37, 38, 39, 82, 83, 94, 31, 32, 33, 34], 36: [37, 38, 39, 40, 80, 82, 83, 31, 33, 34, 35], 37: [38, 39, 40, 41, 43, 79, 80, 81, 82, 83, 84, 33, 35, 36], 38: [39, 40, 41, 42, 43, 80, 83, 35, 36, 37], 39: [40, 41, 42, 43, 44, 82, 83, 84, 91, 94, 33, 34, 35, 36, 37, 38], 40: [41, 42, 43, 44, 45, 77, 78, 79, 80, 83, 84, 85, 86, 91, 36, 37, 38, 39], 41: [42, 43, 83, 37, 38, 39, 40], 42: [43, 44, 91, 38, 39, 40, 41], 43: [44, 45, 83, 85, 91, 37, 38, 39, 40, 41, 42], 44: [45, 46, 49, 84, 85, 87, 90, 91, 170, 39, 40, 42, 43], 45: [46, 47, 48, 49, 50, 76, 77, 83, 84, 85, 86, 87, 90, 91, 40, 43, 44], 46: [47, 48, 49, 50, 51, 85, 87, 90, 167, 44, 45], 47: [48, 49, 50, 51, 52, 45, 46], 48: [49, 50, 51, 52, 53, 167, 168, 171, 249, 19, 45, 46, 47], 49: [50, 51, 52, 53, 54, 86, 87, 88, 89, 90, 91, 167, 168, 170, 171, 19, 44, 45, 46, 47, 48], 50: [51, 52, 53, 54, 55, 68, 69, 70, 71, 77, 85, 86, 87, 88, 16, 19, 45, 46, 47, 48, 49], 51: [52, 53, 54, 55, 56, 62, 68, 69, 70, 171, 16, 19, 46, 47, 48, 49, 50], 52: [53, 54, 55, 56, 87, 88, 89, 168, 170, 171, 172, 244, 245, 18, 19, 22, 47, 48, 49, 50, 51], 53: [54, 55, 56, 57, 70, 71, 86, 87, 88, 14, 16, 17, 18, 19, 20, 21, 22, 23, 24, 25, 26, 48, 49, 50, 51, 52], 54: [55, 56, 57, 58, 59, 62, 63, 64, 65, 67, 70, 14, 15, 16, 17, 18, 19, 20, 22, 49, 50, 51, 52, 53], 55: [56, 57, 58, 62, 64, 177, 244, 245, 16, 17, 18, 19, 22, 50, 51, 52, 53, 54], 56: [57, 58, 59, 174, 175, 176, 177, 180, 181, 192, 16, 17, 18, 19, 21, 22, 51, 52, 53, 54, 55], 57: [58, 59, 60, 62, 63, 64, 67, 177, 14, 15, 16, 17, 18, 19, 20, 53, 54, 55, 56], 58: [59, 60, 63, 177, 181, 9, 10, 11, 12, 13, 14, 15, 16, 17, 18, 54, 55, 56, 57], 59: [60, 61, 62, 63, 64, 11, 12, 14, 15, 17, 54, 56, 57, 58], 60: [61, 62, 63, 64, 12, 57, 58, 59], 61: [62, 63, 64, 59, 60], 62: [63, 64, 65, 67, 51, 54, 55, 57, 59, 60, 61], 63: [64, 65, 66, 67, 14, 15, 54, 57, 58, 59, 60, 61, 62], 64: [65, 66, 67, 68, 14, 15, 16, 17, 19, 54, 55, 57, 59, 60, 61, 62, 63], 65: [66, 67, 68, 15, 16, 54, 62, 63, 64], 66: [67, 68, 69, 70, 72, 73, 15, 16, 63, 64, 65], 67: [68, 69, 70, 71, 72, 73, 14, 15, 16, 17, 19, 54, 57, 62, 63, 64, 65, 66], 68: [69, 70, 71, 72, 73, 74, 75, 15, 16, 19, 50, 51, 64, 65, 66, 67], 69: [70, 71, 72, 73, 74, 75, 76, 77, 86, 16, 19, 50, 51, 66, 67, 68], 70: [71, 72, 73, 74, 75, 77, 86, 16, 19, 20, 50, 51, 53, 54, 66, 67, 68, 69], 71: [72, 73, 74, 75, 76, 77, 78, 79, 85, 86, 87, 16, 19, 20, 23, 50, 53, 67, 68, 69, 70], 72: [73, 74, 75, 77, 16, 66, 67, 68, 69, 70, 71], 73: [74, 75, 15, 16, 66, 67, 68, 69, 70, 71, 72], 74: [75, 76, 77, 78, 86, 68, 69, 70, 71, 72, 73], 75: [76, 77, 68, 69, 70, 71, 72, 73, 74], 76: [77, 78, 85, 45, 69, 71, 74, 75], 77: [78, 79, 84, 85, 86, 87, 40, 45, 50, 69, 70, 71, 72, 74, 75, 76], 78: [79, 80, 81, 84, 85, 86, 87, 40, 71, 74, 76, 77], 79: [80, 81, 83, 84, 85, 86, 87, 23, 26, 28, 37, 40, 71, 77, 78], 80: [81, 82, 83, 84, 85, 23, 27, 28, 36, 37, 38, 40, 78, 79], 81: [82, 83, 84, 85, 86, 87, 90, 91, 92, 93, 23, 26, 27, 28, 30, 32, 33, 37, 78, 79, 80], 82: [83, 84, 87, 90, 91, 92, 93, 94, 379, 26, 27, 28, 30, 31, 32, 33, 34, 35, 36, 37, 39, 80, 81], 83: [84, 85, 86, 87, 90, 91, 92, 93, 94, 33, 35, 36, 37, 38, 39, 40, 41, 43, 45, 79, 80, 81, 82], 84: [85, 86, 87, 88, 89, 90, 91, 92, 93, 26, 27, 33, 37, 39, 40, 44, 45, 77, 78, 79, 80, 81, 82, 83], 85: [86, 87, 90, 91, 23, 40, 43, 44, 45, 46, 50, 71, 76, 77, 78, 79, 80, 81, 83, 84], 86: [87, 88, 90, 19, 23, 26, 40, 45, 49, 50, 53, 69, 70, 71, 74, 77, 78, 79, 81, 83, 84, 85], 87: [88, 89, 90, 91, 92, 22, 23, 26, 27, 44, 45, 46, 49, 50, 52, 53, 71, 77, 78, 79, 81, 82, 83, 84, 85, 86], 88: [89, 90, 92, 96, 170, 171, 172, 211, 212, 19, 22, 26, 49, 50, 52, 53, 84, 86, 87], 89: [90, 91, 92, 93, 95, 96, 97, 169, 170, 171, 172, 210, 211, 212, 213, 26, 49, 52, 84, 87, 88], 90: [91, 92, 93, 95, 96, 170, 26, 44, 45, 46, 49, 81, 82, 83, 84, 85, 86, 87, 88, 89], 91: [92, 93, 94, 95, 96, 170, 33, 39, 40, 42, 43, 44, 45, 49, 81, 82, 83, 84, 85, 87, 89, 90], 92: [93, 94, 95, 96, 97, 170, 210, 211, 213, 376, 379, 26, 27, 32, 33, 81, 82, 83, 84, 87, 88, 89, 90, 91], 93: [94, 95, 96, 97, 208, 209, 210, 211, 212, 213, 376, 379, 27, 30, 31, 32, 33, 34, 81, 82, 83, 84, 89, 90, 91, 92], 94: [95, 96, 97, 376, 379, 32, 33, 34, 35, 39, 82, 83, 91, 92, 93], 95: [96, 97, 170, 375, 376, 377, 379, 89, 90, 91, 92, 93, 94], 96: [97, 98, 162, 169, 170, 210, 211, 212, 213, 376, 377, 379, 88, 89, 90, 91, 92, 93, 94, 95], 97: [98, 99, 100, 162, 163, 166, 168, 169, 170, 171, 211, 213, 254, 375, 376, 377, 89, 92, 93, 94, 95, 96], 98: [99, 100, 101, 160, 161, 162, 163, 169, 170, 171, 211, 213, 252, 254, 256, 267, 375, 376, 377, 96, 97], 99: [100, 101, 102, 103, 162, 252, 254, 256, 264, 267, 269, 372, 375, 376, 377, 378, 380, 97, 98], 100: [101, 102, 103, 160, 161, 162, 163, 164, 169, 251, 252, 253, 254, 255, 256, 267, 268, 269, 270, 271, 358, 360, 361, 362, 372, 375, 377, 97, 98, 99], 101: [102, 103, 104, 252, 254, 256, 267, 268, 269, 360, 361, 362, 363, 370, 371, 372, 373, 374, 375, 377, 378, 381, 98, 99, 100], 102: [103, 104, 105, 109, 110, 111, 267, 268, 269, 358, 359, 360, 361, 362, 363, 364, 365, 367, 370, 372, 99, 100, 101], 103: [104, 105, 106, 108, 109, 110, 257, 264, 265, 266, 267, 268, 269, 362, 363, 364, 367, 370, 371, 372, 377, 380, 381, 99, 100, 101, 102], 104: [105, 106, 107, 108, 109, 110, 111, 146, 147, 148, 257, 265, 266, 267, 268, 269, 362, 363, 364, 365, 367, 101, 102, 103], 105: [106, 107, 108, 109, 110, 148, 257, 264, 265, 266, 267, 364, 384, 102, 103, 104], 106: [107, 108, 109, 110, 147, 148, 149, 257, 265, 266, 384, 387, 388, 103, 104, 105], 107: [108, 109, 110, 145, 146, 147, 148, 149, 150, 151, 152, 155, 220, 222, 223, 228, 229, 257, 265, 266, 104, 105, 106], 108: [109, 110, 146, 147, 148, 149, 151, 257, 265, 266, 103, 104, 105, 106, 107], 109: [110, 111, 143, 144, 145, 146, 147, 148, 149, 151, 155, 157, 158, 220, 230, 232, 255, 256, 257, 258, 265, 266, 267, 268, 102, 103, 104, 105, 106, 107, 108], 110: [111, 112, 143, 144, 145, 146, 147, 148, 220, 229, 257, 265, 266, 267, 268, 269, 362, 363, 364, 365, 366, 367, 102, 103, 104, 105, 106, 107, 108, 109], 111: [112, 113, 126, 142, 143, 144, 145, 146, 157, 220, 229, 230, 231, 232, 234, 253, 254, 255, 256, 267, 268, 269, 270, 362, 102, 104, 109, 110], 112: [113, 114, 126, 142, 143, 144, 145, 146, 229, 230, 231, 268, 110, 111], 113: [114, 115, 124, 125, 126, 127, 128, 131, 132, 133, 134, 141, 142, 143, 144, 146, 231, 253, 255, 268, 269, 270, 271, 272, 282, 111, 112], 114: [115, 116, 117, 124, 125, 126, 133, 140, 141, 142, 143, 144, 231, 340, 112, 113], 115: [116, 117, 118, 122, 124, 125, 126, 128, 282, 336, 339, 340, 341, 342, 343, 344, 345, 346, 113, 114], 116: [117, 118, 119, 122, 124, 125, 126, 142, 282, 336, 340, 343, 114, 115], 117: [118, 119, 120, 122, 124, 125, 126, 278, 279, 282, 283, 336, 339, 340, 343, 114, 115, 116], 118: [119, 120, 121, 122, 125, 127, 134, 277, 278, 279, 280, 281, 282, 283, 284, 286, 303, 304, 336, 339, 340, 343, 115, 116, 117], 119: [120, 121, 122, 123, 125, 277, 278, 279, 280, 283, 303, 335, 336, 339, 116, 117, 118], 120: [121, 122, 136, 276, 277, 278, 279, 280, 281, 283, 117, 118, 119], 121: [122, 123, 124, 125, 136, 139, 276, 277, 278, 279, 280, 118, 119, 120], 122: [123, 124, 125, 126, 134, 135, 136, 139, 276, 277, 278, 279, 280, 282, 283, 336, 115, 116, 117, 118, 119, 120, 121], 123: [124, 125, 133, 134, 135, 136, 137, 139, 140, 141, 142, 275, 276, 278, 279, 119, 121, 122], 124: [125, 126, 133, 134, 135, 136, 139, 140, 141, 142, 233, 234, 235, 278, 279, 282, 113, 114, 115, 116, 117, 121, 122, 123], 125: [126, 127, 128, 132, 133, 134, 135, 136, 141, 142, 278, 279, 280, 281, 282, 283, 286, 343, 113, 114, 115, 116, 117, 118, 119, 121, 122, 123, 124], 126: [127, 128, 129, 130, 131, 132, 133, 134, 135, 140, 141, 142, 143, 144, 231, 232, 233, 234, 270, 271, 272, 282, 286, 343, 111, 112, 113, 114, 115, 116, 117, 122, 124, 125], 127: [128, 129, 130, 131, 132, 133, 134, 270, 271, 282, 285, 286, 289, 317, 343, 346, 113, 118, 125, 126], 128: [129, 130, 131, 132, 282, 286, 317, 343, 344, 346, 347, 350, 113, 115, 125, 126, 127], 129: [130, 131, 132, 282, 286, 289, 290, 316, 317, 318, 343, 346, 347, 350, 358, 359, 126, 127, 128], 130: [131, 132, 133, 134, 164, 270, 271, 273, 281, 282, 284, 285, 286, 287, 288, 289, 314, 315, 316, 317, 346, 358, 359, 362, 126, 127, 128, 129], 131: [132, 133, 164, 252, 269, 270, 271, 272, 282, 289, 317, 350, 358, 359, 362, 363, 113, 126, 127, 128, 129, 130], 132: [133, 134, 135, 164, 165, 240, 249, 250, 251, 252, 270, 271, 272, 273, 274, 281, 282, 285, 313, 314, 315, 358, 113, 125, 126, 127, 128, 129, 130, 131], 133: [134, 135, 136, 140, 141, 142, 143, 144, 164, 234, 236, 251, 253, 270, 271, 272, 273, 274, 275, 278, 282, 113, 114, 123, 124, 125, 126, 127, 130, 131, 132], 134: [135, 136, 240, 270, 271, 272, 273, 274, 275, 277, 278, 279, 280, 281, 282, 283, 284, 285, 286, 113, 118, 122, 123, 124, 125, 126, 127, 130, 132, 133], 135: [136, 137, 138, 139, 140, 141, 142, 234, 235, 236, 238, 239, 240, 251, 253, 270, 272, 273, 274, 275, 276, 277, 278, 281, 282, 122, 123, 124, 125, 126, 132, 133, 134], 136: [137, 138, 139, 140, 141, 235, 236, 238, 239, 273, 274, 275, 276, 277, 278, 279, 120, 121, 122, 123, 124, 125, 133, 134, 135], 137: [138, 139, 175, 179, 184, 194, 235, 236, 237, 238, 239, 240, 242, 274, 275, 276, 278, 123, 135, 136], 138: [139, 140, 175, 184, 196, 198, 233, 234, 235, 236, 237, 238, 239, 274, 135, 136, 137], 139: [140, 141, 142, 198, 233, 234, 235, 236, 237, 274, 275, 276, 277, 278, 121, 122, 123, 124, 135, 136, 137, 138], 140: [141, 142, 143, 196, 198, 231, 232, 233, 234, 235, 236, 114, 123, 124, 126, 133, 135, 136, 138, 139], 141: [142, 143, 195, 196, 197, 198, 231, 232, 233, 234, 235, 236, 253, 255, 270, 272, 113, 114, 123, 124, 125, 126, 133, 135, 136, 139, 140], 142: [143, 144, 231, 232, 233, 234, 111, 112, 113, 114, 116, 123, 124, 125, 126, 133, 135, 139, 140, 141], 143: [144, 145, 157, 159, 229, 230, 231, 232, 233, 234, 236, 253, 255, 268, 270, 109, 110, 111, 112, 113, 114, 126, 133, 140, 141, 142], 144: [145, 146, 220, 228, 229, 230, 231, 232, 255, 268, 109, 110, 111, 112, 113, 114, 126, 133, 142, 143], 145: [146, 147, 155, 157, 158, 218, 219, 220, 221, 223, 228, 229, 230, 231, 232, 234, 255, 256, 257, 268, 270, 107, 109, 110, 111, 112, 143, 144], 146: [147, 148, 149, 220, 223, 227, 228, 229, 230, 257, 268, 104, 107, 108, 109, 110, 111, 112, 113, 144, 145], 147: [148, 149, 150, 151, 155, 220, 222, 223, 228, 229, 230, 257, 104, 106, 107, 108, 109, 110, 145, 146], 148: [149, 150, 151, 228, 104, 105, 106, 107, 108, 109, 110, 146, 147], 149: [150, 151, 152, 220, 257, 106, 107, 108, 109, 146, 147, 148], 150: [151, 152, 153, 155, 220, 221, 222, 223, 393, 107, 147, 148, 149], 151: [152, 153, 154, 155, 156, 157, 220, 221, 222, 223, 257, 258, 259, 265, 393, 107, 108, 109, 147, 148, 149, 150], 152: [153, 154, 155, 220, 222, 257, 259, 260, 265, 388, 390, 391, 392, 393, 107, 149, 150, 151], 153: [154, 155, 156, 219, 220, 222, 260, 391, 393, 150, 151, 152], 154: [155, 156, 158, 219, 220, 258, 259, 260, 261, 262, 390, 391, 151, 152, 153], 155: [156, 157, 158, 217, 218, 219, 220, 221, 222, 257, 258, 259, 260, 261, 262, 265, 266, 391, 107, 109, 145, 147, 150, 151, 152, 153, 154], 156: [157, 158, 202, 203, 204, 206, 216, 217, 218, 219, 220, 221, 256, 257, 258, 259, 260, 261, 262, 263, 265, 266, 151, 153, 154, 155], 157: [158, 159, 197, 203, 204, 216, 217, 218, 219, 220, 221, 230, 232, 234, 255, 256, 257, 258, 266, 268, 109, 111, 143, 145, 151, 155, 156], 158: [159, 160, 195, 197, 204, 206, 215, 216, 217, 218, 220, 234, 253, 254, 255, 256, 257, 258, 259, 260, 261, 262, 263, 264, 265, 266, 109, 145, 154, 155, 156, 157], 159: [160, 161, 193, 195, 196, 197, 204, 206, 214, 215, 216, 217, 218, 232, 234, 236, 253, 254, 255, 256, 258, 270, 143, 157, 158], 160: [161, 162, 172, 173, 193, 194, 195, 206, 207, 208, 211, 212, 213, 214, 215, 216, 217, 234, 236, 251, 252, 253, 254, 255, 256, 269, 98, 100, 158, 159], 161: [162, 163, 164, 171, 172, 173, 174, 194, 195, 212, 213, 214, 215, 216, 236, 246, 251, 252, 253, 254, 272, 98, 100, 159, 160], 162: [163, 164, 165, 168, 169, 170, 171, 172, 173, 194, 195, 213, 236, 250, 251, 252, 253, 254, 269, 96, 97, 98, 99, 100, 160, 161], 163: [164, 165, 166, 167, 168, 169, 170, 171, 172, 173, 213, 246, 247, 248, 249, 250, 251, 252, 313, 314, 97, 98, 100, 161, 162], 164: [165, 166, 167, 168, 169, 173, 249, 250, 251, 252, 253, 269, 270, 271, 272, 273, 314, 357, 358, 362, 100, 130, 131, 132, 133, 161, 162, 163], 165: [166, 167, 168, 169, 170, 171, 248, 249, 250, 251, 252, 312, 313, 314, 315, 358, 132, 162, 163, 164], 166: [167, 168, 169, 170, 171, 249, 250, 357, 97, 163, 164, 165], 167: [168, 169, 170, 171, 249, 46, 48, 49, 163, 164, 165, 166], 168: [169, 170, 171, 172, 173, 213, 249, 250, 48, 49, 52, 97, 162, 163, 164, 165, 166, 167], 169: [170, 171, 172, 173, 213, 249, 250, 251, 252, 89, 96, 97, 98, 100, 162, 163, 164, 165, 166, 167, 168], 170: [171, 172, 212, 213, 44, 49, 52, 88, 89, 90, 91, 92, 95, 96, 97, 98, 162, 163, 165, 166, 167, 168, 169], 171: [172, 173, 174, 212, 213, 246, 249, 48, 49, 51, 52, 88, 89, 97, 98, 161, 162, 163, 165, 166, 167, 168, 169, 170], 172: [173, 174, 175, 192, 194, 207, 211, 212, 213, 214, 246, 52, 88, 89, 160, 161, 162, 163, 168, 169, 170, 171], 173: [174, 175, 192, 193, 194, 195, 212, 213, 214, 236, 238, 245, 246, 249, 251, 252, 160, 161, 162, 163, 164, 168, 169, 171, 172], 174: [175, 176, 177, 180, 191, 192, 193, 194, 195, 206, 207, 208, 211, 212, 213, 214, 215, 238, 242, 244, 245, 246, 251, 25, 56, 161, 171, 172, 173], 175: [176, 177, 178, 179, 180, 181, 182, 184, 189, 190, 191, 192, 193, 194, 195, 196, 214, 235, 236, 237, 238, 239, 242, 244, 245, 246, 56, 137, 138, 172, 173, 174], 176: [177, 178, 179, 180, 181, 182, 191, 192, 194, 238, 239, 241, 242, 243, 244, 245, 246, 247, 56, 174, 175], 177: [178, 179, 180, 181, 182, 242, 243, 244, 245, 18, 55, 56, 57, 58, 174, 175, 176], 178: [179, 180, 181, 182, 242, 243, 244, 245, 175, 176, 177], 179: [180, 181, 182, 183, 184, 191, 192, 194, 237, 238, 239, 242, 243, 245, 137, 175, 176, 177, 178], 180: [181, 182, 183, 184, 190, 191, 192, 193, 194, 214, 237, 238, 245, 56, 174, 175, 176, 177, 178, 179], 181: [182, 183, 184, 191, 7, 8, 9, 10, 11, 56, 58, 175, 176, 177, 178, 179, 180], 182: [183, 184, 185, 191, 237, 175, 176, 177, 178, 179, 180, 181], 183: [184, 185, 191, 179, 180, 181, 182], 184: [185, 186, 187, 189, 191, 196, 237, 137, 138, 175, 179, 180, 181, 182, 183], 185: [186, 187, 188, 189, 190, 191, 196, 237, 182, 183, 184], 186: [187, 188, 189, 190, 191, 196, 197, 198, 199, 201, 205, 235, 237, 184, 185], 187: [188, 189, 190, 191, 196, 205, 184, 185, 186], 188: [189, 190, 196, 200, 201, 202, 203, 204, 205, 216, 185, 186, 187], 189: [190, 191, 192, 193, 195, 196, 197, 203, 205, 216, 235, 237, 175, 184, 185, 186, 187, 188], 190: [191, 192, 193, 194, 195, 196, 204, 205, 206, 207, 214, 215, 216, 237, 175, 180, 185, 186, 187, 188, 189], 191: [192, 193, 194, 196, 214, 237, 174, 175, 176, 179, 180, 181, 182, 183, 184, 185, 186, 187, 189, 190], 192: [193, 194, 195, 196, 207, 214, 237, 246, 22, 56, 172, 173, 174, 175, 176, 179, 180, 189, 190, 191], 193: [194, 195, 196, 204, 205, 206, 207, 208, 212, 213, 214, 215, 216, 235, 236, 237, 238, 246, 159, 160, 173, 174, 175, 180, 189, 190, 191, 192], 194: [195, 196, 212, 214, 216, 235, 236, 237, 238, 239, 240, 242, 245, 246, 251, 274, 137, 160, 161, 162, 172, 173, 174, 175, 176, 179, 180, 190, 191, 192, 193], 195: [196, 197, 205, 214, 215, 216, 233, 234, 235, 236, 237, 238, 246, 251, 252, 253, 254, 255, 270, 272, 274, 141, 158, 159, 160, 161, 162, 173, 174, 175, 189, 190, 192, 193, 194], 196: [197, 198, 199, 203, 205, 216, 232, 233, 234, 235, 236, 237, 138, 140, 141, 159, 175, 184, 185, 186, 187, 188, 189, 190, 191, 192, 193, 194, 195], 197: [198, 199, 200, 201, 203, 204, 205, 216, 217, 218, 219, 232, 233, 234, 235, 141, 157, 158, 159, 186, 189, 195, 196], 198: [199, 200, 203, 205, 216, 218, 232, 233, 234, 235, 138, 139, 140, 141, 186, 196, 197], 199: [200, 201, 202, 203, 233, 186, 196, 197, 198], 200: [201, 202, 203, 204, 205, 216, 217, 218, 219, 221, 231, 232, 233, 188, 197, 198, 199], 201: [202, 203, 204, 205, 218, 219, 186, 188, 197, 199, 200], 202: [203, 204, 217, 218, 219, 220, 221, 222, 156, 188, 199, 200, 201], 203: [204, 205, 216, 217, 218, 219, 232, 234, 156, 157, 188, 189, 196, 197, 198, 199, 200, 201, 202], 204: [205, 206, 215, 216, 217, 218, 219, 156, 157, 158, 159, 188, 190, 193, 197, 200, 201, 202, 203], 205: [206, 207, 214, 215, 216, 217, 218, 234, 235, 186, 187, 188, 189, 190, 193, 195, 196, 197, 198, 200, 201, 203, 204], 206: [207, 208, 209, 212, 213, 214, 215, 216, 217, 258, 156, 158, 159, 160, 174, 190, 193, 204, 205], 207: [208, 209, 210, 211, 212, 213, 214, 215, 25, 160, 172, 174, 190, 192, 193, 205, 206], 208: [209, 210, 211, 212, 213, 214, 215, 93, 160, 174, 193, 206, 207], 209: [210, 211, 212, 213, 25, 26, 27, 29, 30, 32, 93, 206, 207, 208], 210: [211, 212, 213, 379, 25, 26, 27, 30, 32, 89, 92, 93, 96, 207, 208, 209], 211: [212, 213, 214, 215, 88, 89, 92, 93, 96, 97, 98, 160, 172, 174, 207, 208, 209, 210], 212: [213, 214, 215, 246, 25, 88, 89, 93, 96, 160, 161, 170, 171, 172, 173, 174, 193, 194, 206, 207, 208, 209, 210, 211], 213: [214, 215, 89, 92, 93, 96, 97, 98, 160, 161, 162, 163, 168, 169, 170, 171, 172, 173, 174, 193, 206, 207, 208, 209, 210, 211, 212], 214: [215, 216, 237, 159, 160, 161, 172, 173, 174, 175, 180, 190, 191, 192, 193, 194, 195, 205, 206, 207, 208, 211, 212, 213], 215: [216, 217, 234, 256, 258, 158, 159, 160, 161, 174, 190, 193, 195, 204, 205, 206, 207, 208, 211, 212, 213, 214], 216: [217, 218, 232, 234, 235, 256, 258, 156, 157, 158, 159, 160, 161, 188, 189, 190, 193, 194, 195, 196, 197, 198, 200, 203, 204, 205, 206, 214, 215], 217: [218, 219, 220, 234, 256, 257, 258, 262, 155, 156, 157, 158, 159, 160, 197, 200, 202, 203, 204, 205, 206, 215, 216], 218: [219, 220, 221, 232, 233, 234, 258, 145, 155, 156, 157, 158, 159, 197, 198, 200, 201, 202, 203, 204, 205, 216, 217], 219: [220, 221, 222, 230, 232, 145, 153, 154, 155, 156, 157, 197, 200, 201, 202, 203, 204, 217, 218], 220: [221, 222, 223, 229, 230, 232, 256, 257, 258, 107, 109, 110, 111, 144, 145, 146, 147, 149, 150, 151, 152, 153, 154, 155, 156, 157, 158, 202, 217, 218, 219], 221: [222, 223, 224, 229, 230, 231, 232, 145, 150, 151, 155, 156, 157, 200, 202, 218, 219, 220], 222: [223, 224, 225, 227, 229, 230, 107, 147, 150, 151, 152, 153, 155, 202, 219, 220, 221], 223: [224, 225, 226, 227, 228, 229, 230, 231, 107, 145, 146, 147, 150, 151, 220, 221, 222], 224: [225, 226, 227, 228, 229, 230, 231, 221, 222, 223], 225: [226, 227, 228, 222, 223, 224], 226: [227, 228, 229, 223, 224, 225], 227: [228, 229, 230, 231, 146, 222, 223, 224, 225, 226], 228: [229, 230, 107, 144, 145, 146, 147, 148, 223, 224, 225, 226, 227], 229: [230, 231, 107, 110, 111, 112, 143, 144, 145, 146, 147, 220, 221, 222, 223, 224, 226, 227, 228], 230: [231, 232, 109, 111, 112, 143, 144, 145, 146, 147, 157, 219, 220, 221, 222, 223, 224, 227, 228, 229], 231: [232, 233, 234, 111, 112, 113, 114, 126, 140, 141, 142, 143, 144, 145, 200, 221, 223, 224, 227, 229, 230], 232: [233, 234, 255, 109, 111, 126, 140, 141, 142, 143, 144, 145, 157, 159, 196, 197, 198, 200, 203, 216, 218, 219, 220, 221, 230, 231], 233: [234, 235, 124, 126, 138, 139, 140, 141, 142, 143, 195, 196, 197, 198, 199, 200, 218, 231, 232], 234: [235, 236, 253, 255, 256, 270, 111, 124, 126, 133, 135, 138, 139, 140, 141, 142, 143, 145, 157, 158, 159, 160, 195, 196, 197, 198, 203, 205, 215, 216, 217, 218, 231, 232, 233], 235: [236, 237, 238, 274, 124, 135, 136, 137, 138, 139, 140, 141, 175, 186, 189, 193, 194, 195, 196, 197, 198, 205, 216, 233, 234], 236: [237, 238, 239, 240, 246, 251, 252, 253, 254, 255, 270, 272, 273, 274, 133, 135, 136, 137, 138, 139, 140, 141, 143, 159, 160, 161, 162, 173, 175, 193, 194, 195, 196, 234, 235], 237: [238, 239, 242, 246, 274, 137, 138, 139, 175, 179, 180, 182, 184, 185, 186, 189, 190, 191, 192, 193, 194, 195, 196, 214, 235, 236], 238: [239, 240, 241, 242, 245, 246, 251, 274, 275, 135, 136, 137, 138, 173, 174, 175, 176, 179, 180, 193, 194, 195, 235, 236, 237], 239: [240, 241, 242, 243, 245, 246, 247, 248, 273, 274, 275, 276, 135, 136, 137, 138, 175, 176, 179, 194, 236, 237, 238], 240: [241, 242, 243, 245, 246, 247, 248, 249, 250, 251, 272, 273, 274, 275, 276, 281, 132, 134, 135, 137, 194, 236, 238, 239], 241: [242, 243, 244, 245, 246, 247, 248, 249, 273, 274, 275, 276, 176, 238, 239, 240], 242: [243, 244, 245, 246, 247, 248, 249, 274, 137, 174, 175, 176, 177, 178, 179, 194, 237, 238, 239, 240, 241], 243: [244, 245, 246, 247, 248, 176, 177, 178, 179, 239, 240, 241, 242], 244: [245, 246, 247, 52, 55, 174, 175, 176, 177, 178, 241, 242, 243], 245: [246, 247, 248, 249, 52, 55, 173, 174, 175, 176, 177, 178, 179, 180, 194, 238, 239, 240, 241, 242, 243, 244], 246: [247, 248, 249, 250, 251, 274, 161, 163, 171, 172, 173, 174, 175, 176, 192, 193, 194, 195, 212, 236, 237, 238, 239, 240, 241, 242, 243, 244, 245], 247: [248, 249, 163, 176, 239, 240, 241, 242, 243, 244, 245, 246], 248: [249, 250, 251, 273, 311, 313, 163, 165, 239, 240, 241, 242, 243, 245, 246, 247], 249: [250, 251, 272, 273, 313, 314, 48, 132, 163, 164, 165, 166, 167, 168, 169, 171, 173, 240, 241, 242, 245, 246, 247, 248], 250: [251, 252, 271, 272, 273, 274, 313, 314, 315, 358, 132, 162, 163, 164, 165, 166, 168, 169, 240, 246, 248, 249], 251: [252, 253, 270, 271, 272, 273, 274, 314, 100, 132, 133, 135, 160, 161, 162, 163, 164, 165, 169, 173, 174, 194, 195, 236, 238, 240, 246, 248, 249, 250], 252: [253, 254, 255, 267, 268, 269, 270, 271, 272, 358, 361, 362, 98, 99, 100, 101, 131, 132, 160, 161, 162, 163, 164, 165, 169, 173, 195, 236, 250, 251], 253: [254, 255, 268, 269, 270, 271, 272, 362, 100, 111, 113, 133, 135, 141, 143, 158, 159, 160, 161, 162, 164, 195, 234, 236, 251, 252], 254: [255, 256, 267, 268, 269, 270, 272, 361, 377, 97, 98, 99, 100, 101, 111, 158, 159, 160, 161, 162, 195, 236, 252, 253], 255: [256, 257, 258, 266, 267, 268, 269, 270, 100, 109, 111, 113, 141, 143, 144, 145, 157, 158, 159, 160, 195, 232, 234, 236, 252, 253, 254], 256: [257, 258, 263, 264, 265, 266, 267, 268, 269, 380, 98, 99, 100, 101, 109, 111, 145, 156, 157, 158, 159, 160, 215, 216, 217, 220, 234, 254, 255], 257: [258, 259, 263, 264, 265, 266, 267, 268, 103, 104, 105, 106, 107, 108, 109, 110, 145, 146, 147, 149, 151, 152, 155, 156, 157, 158, 217, 220, 255, 256], 258: [259, 260, 261, 262, 263, 264, 265, 266, 267, 380, 109, 151, 154, 155, 156, 157, 158, 159, 206, 215, 216, 217, 218, 220, 255, 256, 257], 259: [260, 261, 262, 263, 264, 265, 266, 387, 388, 389, 390, 391, 392, 393, 151, 152, 154, 155, 156, 158, 257, 258], 260: [261, 262, 263, 265, 389, 390, 391, 392, 152, 153, 154, 155, 156, 158, 258, 259], 261: [262, 263, 265, 383, 386, 389, 390, 391, 154, 155, 156, 158, 258, 259, 260], 262: [263, 264, 265, 380, 383, 390, 154, 155, 156, 158, 217, 258, 259, 260, 261], 263: [264, 265, 266, 380, 383, 384, 386, 387, 388, 389, 390, 156, 158, 256, 257, 258, 259, 260, 261, 262], 264: [265, 266, 267, 372, 377, 379, 380, 381, 383, 384, 99, 103, 105, 158, 256, 257, 258, 259, 262, 263], 265: [266, 267, 380, 384, 387, 388, 389, 103, 104, 105, 106, 107, 108, 109, 110, 151, 152, 155, 156, 158, 256, 257, 258, 259, 260, 261, 262, 263, 264], 266: [267, 268, 103, 104, 105, 106, 107, 108, 109, 110, 155, 156, 157, 158, 255, 256, 257, 258, 259, 263, 264, 265], 267: [268, 269, 361, 362, 363, 372, 377, 380, 98, 99, 100, 101, 102, 103, 104, 105, 109, 110, 111, 252, 254, 255, 256, 257, 258, 264, 265, 266], 268: [269, 270, 361, 362, 363, 100, 101, 102, 103, 104, 109, 110, 111, 112, 113, 143, 144, 145, 146, 157, 252, 253, 254, 255, 256, 257, 266, 267], 269: [270, 271, 358, 361, 362, 363, 99, 100, 101, 102, 103, 104, 110, 111, 113, 131, 160, 162, 164, 252, 253, 254, 255, 256, 267, 268], 270: [271, 272, 273, 282, 358, 361, 362, 100, 111, 113, 126, 127, 130, 131, 132, 133, 134, 135, 141, 143, 145, 159, 164, 195, 234, 236, 251, 252, 253, 254, 255, 268, 269], 271: [272, 273, 282, 285, 314, 315, 316, 357, 358, 362, 100, 113, 126, 127, 130, 131, 132, 133, 134, 164, 250, 251, 252, 253, 269, 270], 272: [273, 274, 275, 282, 314, 113, 126, 131, 132, 133, 134, 135, 141, 161, 164, 195, 236, 240, 249, 250, 251, 252, 253, 254, 270, 271], 273: [274, 275, 276, 277, 278, 280, 281, 282, 283, 284, 285, 286, 309, 311, 312, 313, 314, 130, 132, 133, 134, 135, 136, 164, 236, 239, 240, 241, 248, 249, 250, 251, 270, 271, 272], 274: [275, 276, 277, 278, 281, 132, 133, 134, 135, 136, 137, 138, 139, 194, 195, 235, 236, 237, 238, 239, 240, 241, 242, 246, 250, 251, 272, 273], 275: [276, 277, 278, 281, 282, 285, 309, 123, 133, 134, 135, 136, 137, 139, 238, 239, 240, 241, 272, 273, 274], 276: [277, 278, 279, 280, 281, 120, 121, 122, 123, 135, 136, 137, 139, 239, 240, 241, 273, 274, 275], 277: [278, 279, 280, 281, 282, 283, 284, 309, 118, 119, 120, 121, 122, 134, 135, 136, 139, 273, 274, 275, 276], 278: [279, 280, 281, 282, 283, 284, 117, 118, 119, 120, 121, 122, 123, 124, 125, 133, 134, 135, 136, 137, 139, 273, 274, 275, 276, 277], 279: [280, 281, 282, 283, 284, 285, 286, 303, 304, 117, 118, 119, 120, 121, 122, 123, 124, 125, 134, 136, 276, 277, 278], 280: [281, 282, 283, 284, 285, 286, 303, 304, 308, 309, 118, 119, 120, 121, 122, 125, 134, 273, 276, 277, 278, 279], 281: [282, 283, 284, 285, 286, 287, 304, 309, 118, 120, 125, 130, 132, 134, 135, 240, 273, 274, 275, 276, 277, 278, 279, 280], 282: [283, 284, 285, 286, 287, 288, 304, 343, 113, 115, 116, 117, 118, 122, 124, 125, 126, 127, 128, 129, 130, 131, 132, 133, 134, 135, 270, 271, 272, 273, 275, 277, 278, 279, 280, 281], 283: [284, 285, 286, 287, 288, 289, 301, 302, 303, 304, 305, 335, 336, 339, 343, 117, 118, 119, 120, 122, 125, 134, 273, 277, 278, 279, 280, 281, 282], 284: [285, 286, 287, 288, 289, 290, 291, 304, 306, 307, 308, 309, 310, 311, 118, 130, 134, 273, 277, 278, 279, 280, 281, 282, 283], 285: [286, 287, 288, 289, 290, 291, 304, 309, 310, 311, 312, 313, 314, 315, 127, 130, 132, 134, 271, 273, 275, 279, 280, 281, 282, 283, 284], 286: [287, 288, 289, 290, 291, 304, 317, 343, 346, 118, 125, 126, 127, 128, 129, 130, 134, 273, 279, 280, 281, 282, 283, 284, 285], 287: [288, 289, 290, 291, 300, 301, 302, 303, 304, 305, 306, 307, 310, 320, 130, 281, 282, 283, 284, 285, 286], 288: [289, 290, 291, 304, 307, 309, 310, 311, 312, 315, 316, 318, 319, 320, 321, 130, 282, 283, 284, 285, 286, 287], 289: [290, 291, 292, 312, 314, 315, 316, 317, 318, 319, 320, 321, 346, 358, 127, 129, 130, 131, 283, 284, 285, 286, 287, 288], 290: [291, 292, 293, 298, 300, 301, 317, 318, 319, 320, 321, 323, 346, 129, 284, 285, 286, 287, 288, 289], 291: [292, 293, 294, 307, 310, 312, 315, 318, 319, 320, 321, 322, 284, 285, 286, 287, 288, 289, 290], 292: [293, 294, 295, 298, 320, 321, 322, 323, 289, 290, 291], 293: [294, 295, 296, 297, 298, 299, 300, 321, 322, 323, 290, 291, 292], 294: [295, 296, 297, 298, 321, 322, 323, 324, 325, 326, 327, 291, 292, 293], 295: [296, 297, 298, 299, 300, 322, 323, 324, 325, 326, 327, 328, 329, 292, 293, 294], 296: [297, 298, 325, 326, 327, 328, 329, 293, 294, 295], 297: [298, 299, 300, 327, 328, 329, 330, 293, 294, 295, 296], 298: [299, 300, 301, 325, 327, 328, 329, 330, 342, 290, 292, 293, 294, 295, 296, 297], 299: [300, 301, 331, 342, 293, 295, 297, 298], 300: [301, 302, 305, 339, 342, 287, 290, 293, 295, 297, 298, 299], 301: [302, 303, 304, 305, 339, 342, 283, 287, 290, 298, 299, 300], 302: [303, 304, 305, 339, 342, 283, 287, 300, 301], 303: [304, 305, 306, 335, 336, 339, 118, 119, 279, 280, 283, 287, 301, 302], 304: [305, 306, 307, 308, 309, 310, 118, 279, 280, 281, 282, 283, 284, 285, 286, 287, 288, 301, 302, 303], 305: [306, 307, 308, 283, 287, 300, 301, 302, 303, 304], 306: [307, 308, 309, 310, 284, 287, 303, 304, 305], 307: [308, 309, 310, 311, 284, 287, 288, 291, 304, 305, 306], 308: [309, 310, 280, 284, 304, 305, 306, 307], 309: [310, 311, 273, 275, 277, 280, 281, 284, 285, 288, 304, 306, 307, 308], 310: [311, 312, 320, 284, 285, 287, 288, 291, 304, 306, 307, 308, 309], 311: [312, 313, 314, 315, 248, 273, 284, 285, 288, 307, 309, 310], 312: [313, 314, 315, 316, 319, 320, 165, 273, 285, 288, 289, 291, 310, 311], 313: [314, 315, 132, 163, 165, 248, 249, 250, 273, 285, 311, 312], 314: [315, 316, 317, 357, 358, 130, 132, 163, 164, 165, 249, 250, 251, 271, 272, 273, 285, 289, 311, 312, 313], 315: [316, 317, 319, 320, 358, 130, 132, 165, 250, 271, 285, 288, 289, 291, 311, 312, 313, 314], 316: [317, 318, 319, 321, 355, 356, 357, 358, 359, 129, 130, 271, 288, 289, 312, 314, 315], 317: [318, 319, 320, 321, 323, 346, 355, 356, 357, 358, 359, 127, 128, 129, 130, 131, 286, 289, 290, 314, 315, 316], 318: [319, 320, 321, 322, 323, 355, 356, 359, 129, 288, 289, 290, 291, 316, 317], 319: [320, 321, 322, 323, 288, 289, 290, 291, 312, 315, 316, 317, 318], 320: [321, 322, 323, 287, 288, 289, 290, 291, 292, 310, 312, 315, 317, 318, 319], 321: [322, 323, 288, 289, 290, 291, 292, 293, 294, 316, 317, 318, 319, 320], 322: [323, 324, 291, 292, 293, 294, 295, 318, 319, 320, 321], 323: [324, 325, 290, 292, 293, 294, 295, 317, 318, 319, 320, 321, 322], 324: [325, 326, 327, 294, 295, 322, 323], 325: [326, 327, 294, 295, 296, 298, 323, 324], 326: [327, 328, 294, 295, 296, 324, 325], 327: [328, 329, 330, 348, 349, 352, 294, 295, 296, 297, 298, 324, 325, 326], 328: [329, 330, 295, 296, 297, 298, 326, 327], 329: [330, 331, 295, 296, 297, 298, 327, 328], 330: [331, 332, 342, 345, 297, 298, 327, 328, 329], 331: [332, 333, 338, 341, 342, 299, 329, 330], 332: [333, 334, 337, 338, 339, 341, 342, 344, 345, 330, 331], 333: [334, 335, 336, 337, 338, 339, 341, 342, 331, 332], 334: [335, 336, 337, 338, 339, 340, 341, 342, 332, 333], 335: [336, 337, 338, 339, 340, 342, 119, 283, 303, 333, 334], 336: [337, 338, 339, 340, 341, 342, 343, 115, 116, 117, 118, 119, 122, 283, 303, 333, 334, 335], 337: [338, 339, 340, 341, 342, 343, 344, 332, 333, 334, 335, 336], 338: [339, 340, 341, 342, 343, 344, 331, 332, 333, 334, 335, 336, 337], 339: [340, 341, 342, 343, 344, 345, 115, 117, 118, 119, 283, 300, 301, 302, 303, 332, 333, 334, 335, 336, 337, 338], 340: [341, 342, 343, 344, 345, 114, 115, 116, 117, 118, 334, 335, 336, 337, 338, 339], 341: [342, 343, 344, 345, 346, 115, 331, 332, 333, 334, 336, 337, 338, 339, 340], 342: [343, 344, 345, 346, 347, 115, 298, 299, 300, 301, 302, 330, 331, 332, 333, 334, 335, 336, 337, 338, 339, 340, 341], 343: [344, 345, 346, 347, 348, 115, 116, 117, 118, 125, 126, 127, 128, 129, 282, 283, 286, 336, 337, 338, 339, 340, 341, 342], 344: [345, 346, 347, 348, 115, 128, 332, 337, 338, 339, 340, 341, 342, 343], 345: [346, 347, 348, 349, 350, 115, 330, 332, 339, 340, 341, 342, 343, 344], 346: [347, 348, 349, 350, 115, 127, 128, 129, 130, 286, 289, 290, 317, 341, 342, 343, 344, 345], 347: [348, 349, 350, 351, 365, 128, 129, 342, 343, 344, 345, 346], 348: [349, 350, 351, 352, 365, 327, 343, 344, 345, 346, 347], 349: [350, 351, 352, 353, 363, 327, 345, 346, 347, 348], 350: [351, 352, 353, 354, 355, 359, 360, 362, 363, 364, 365, 128, 129, 131, 345, 346, 347, 348, 349], 351: [352, 353, 354, 363, 365, 366, 368, 347, 348, 349, 350], 352: [353, 354, 355, 363, 365, 366, 368, 327, 348, 349, 350, 351], 353: [354, 355, 356, 359, 363, 365, 366, 368, 349, 350, 351, 352], 354: [355, 356, 359, 360, 363, 364, 365, 366, 367, 368, 369, 370, 350, 351, 352, 353], 355: [356, 357, 358, 359, 360, 361, 363, 370, 316, 317, 318, 350, 352, 353, 354], 356: [357, 358, 359, 360, 361, 362, 363, 316, 317, 318, 353, 354, 355], 357: [358, 359, 360, 361, 362, 164, 166, 271, 314, 316, 317, 355, 356], 358: [359, 360, 361, 362, 363, 100, 102, 129, 130, 131, 132, 164, 165, 250, 252, 269, 270, 271, 289, 314, 315, 316, 317, 355, 356, 357], 359: [360, 361, 362, 363, 364, 370, 102, 129, 130, 131, 316, 317, 318, 350, 353, 354, 355, 356, 357, 358], 360: [361, 362, 363, 364, 367, 370, 100, 101, 102, 350, 354, 355, 356, 357, 358, 359], 361: [362, 363, 370, 372, 100, 101, 102, 252, 254, 267, 268, 269, 270, 355, 356, 357, 358, 359, 360], 362: [363, 364, 100, 101, 102, 103, 104, 110, 111, 130, 131, 164, 252, 253, 267, 268, 269, 270, 271, 350, 356, 357, 358, 359, 360, 361], 363: [364, 365, 366, 367, 368, 370, 101, 102, 103, 104, 110, 131, 267, 268, 269, 349, 350, 351, 352, 353, 354, 355, 356, 358, 359, 360, 361, 362], 364: [365, 366, 367, 368, 370, 102, 103, 104, 105, 110, 350, 354, 359, 360, 362, 363], 365: [366, 367, 368, 370, 102, 104, 110, 347, 348, 350, 351, 352, 353, 354, 363, 364], 366: [367, 368, 369, 370, 110, 351, 352, 353, 354, 363, 364, 365], 367: [368, 369, 370, 102, 103, 104, 110, 354, 360, 363, 364, 365, 366], 368: [369, 370, 351, 352, 353, 354, 363, 364, 365, 366, 367], 369: [370, 371, 373, 354, 366, 367, 368], 370: [371, 372, 373, 381, 101, 102, 103, 354, 355, 359, 360, 361, 363, 364, 365, 366, 367, 368, 369], 371: [372, 373, 381, 101, 103, 369, 370], 372: [373, 374, 375, 377, 378, 381, 99, 100, 101, 102, 103, 264, 267, 361, 370, 371], 373: [374, 375, 378, 381, 101, 369, 370, 371, 372], 374: [375, 376, 377, 378, 379, 381, 101, 372, 373], 375: [376, 377, 378, 379, 95, 97, 98, 99, 100, 101, 372, 373, 374], 376: [377, 378, 379, 380, 381, 382, 92, 93, 94, 95, 96, 97, 98, 99, 374, 375], 377: [378, 379, 380, 381, 382, 95, 96, 97, 98, 99, 100, 101, 103, 254, 264, 267, 372, 374, 375, 376], 378: [379, 380, 381, 382, 383, 384, 385, 99, 101, 372, 373, 374, 375, 376, 377], 379: [380, 381, 382, 383, 384, 385, 32, 33, 34, 82, 92, 93, 94, 95, 96, 210, 264, 374, 375, 376, 377, 378], 380: [381, 382, 383, 384, 385, 99, 103, 256, 258, 262, 263, 264, 265, 267, 376, 377, 378, 379], 381: [382, 383, 384, 385, 386, 101, 103, 264, 370, 371, 372, 373, 374, 376, 377, 378, 379, 380], 382: [383, 384, 385, 386, 387, 34, 376, 377, 378, 379, 380, 381], 383: [384, 385, 386, 387, 389, 261, 262, 263, 264, 378, 379, 380, 381, 382], 384: [385, 386, 387, 388, 389, 105, 106, 263, 264, 265, 378, 379, 380, 381, 382, 383], 385: [386, 387, 388, 378, 379, 380, 381, 382, 383, 384], 386: [387, 388, 389, 390, 261, 263, 381, 382, 383, 384, 385], 387: [388, 389, 390, 106, 259, 263, 265, 382, 383, 384, 385, 386], 388: [389, 390, 391, 392, 393, 106, 152, 259, 263, 265, 384, 385, 386, 387], 389: [390, 391, 392, 393, 259, 260, 261, 263, 265, 383, 384, 386, 387, 388], 390: [391, 392, 393, 152, 154, 259, 260, 261, 262, 263, 386, 387, 388, 389], 391: [392, 393, 152, 153, 154, 155, 259, 260, 261, 388, 389, 390], 392: [393, 152, 259, 260, 388, 389, 390, 391], 393: [150, 151, 152, 153, 259, 388, 389, 390, 391, 392]}

    if molecule == "PDZ":
        alldict={301: [302, 303, 304, 305, 411], 302: [303, 304, 305, 306, 409, 411, 301], 303: [304, 305, 307, 407, 409, 411, 301, 302], 304: [305, 306, 407, 409, 411, 301, 302, 303], 305: [306, 307, 308, 409, 411, 301, 302, 303, 304], 306: [307, 308, 309, 408, 409, 410, 411, 302, 304, 305], 307: [308, 309, 310, 312, 354, 355, 357, 392, 394, 406, 407, 409, 410, 411, 412, 303, 305, 306], 308: [309, 310, 312, 354, 391, 392, 305, 306, 307], 309: [310, 311, 312, 391, 392, 393, 394, 395, 396, 406, 407, 408, 409, 410, 411, 306, 307, 308], 310: [311, 312, 390, 391, 392, 307, 308, 309], 311: [312, 313, 360, 389, 390, 391, 392, 393, 309, 310], 312: [313, 314, 338, 352, 353, 354, 357, 358, 360, 388, 389, 390, 391, 392, 393, 307, 308, 309, 310, 311], 313: [314, 315, 352, 387, 388, 389, 390, 311, 312], 314: [315, 316, 338, 347, 350, 352, 353, 357, 359, 386, 387, 388, 389, 390, 391, 312, 313], 315: [316, 317, 350, 352, 385, 386, 387, 388, 313, 314], 316: [317, 318, 319, 322, 323, 325, 346, 347, 348, 349, 350, 352, 353, 384, 385, 386, 387, 388, 314, 315], 317: [318, 319, 321, 323, 346, 350, 384, 385, 386, 315, 316], 318: [319, 320, 321, 322, 323, 324, 346, 347, 362, 363, 378, 379, 380, 381, 382, 383, 384, 385, 386, 316, 317], 319: [320, 321, 383, 384, 385, 386, 316, 317, 318], 320: [321, 322, 383, 384, 318, 319], 321: [322, 323, 324, 346, 384, 317, 318, 319, 320], 322: [323, 324, 325, 345, 346, 347, 380, 316, 318, 320, 321], 323: [324, 325, 341, 342, 345, 346, 347, 348, 353, 362, 378, 379, 380, 382, 383, 384, 385, 386, 388, 316, 317, 318, 321, 322], 324: [325, 326, 340, 341, 342, 343, 344, 345, 346, 347, 348, 318, 321, 322, 323], 325: [326, 327, 336, 337, 338, 339, 340, 341, 342, 345, 346, 347, 348, 353, 359, 362, 379, 386, 388, 316, 322, 323, 324], 326: [327, 328, 337, 338, 339, 340, 341, 342, 324, 325], 327: [328, 329, 330, 336, 337, 338, 339, 340, 359, 367, 371, 372, 373, 375, 376, 377, 379, 397, 325, 326], 328: [329, 330, 331, 334, 335, 336, 337, 338, 339, 340, 355, 356, 372, 396, 397, 400, 401, 326, 327], 329: [330, 331, 334, 335, 336, 337, 370, 371, 372, 375, 400, 327, 328], 330: [331, 332, 333, 334, 335, 336, 337, 367, 368, 369, 370, 371, 372, 373, 375, 400, 327, 328, 329], 331: [332, 333, 334, 335, 336, 370, 371, 372, 400, 328, 329, 330], 332: [333, 334, 335, 369, 371, 372, 330, 331], 333: [334, 335, 336, 337, 358, 368, 369, 370, 371, 330, 331, 332], 334: [335, 336, 337, 358, 368, 369, 396, 399, 400, 328, 329, 330, 331, 332, 333], 335: [336, 337, 358, 359, 367, 368, 369, 370, 400, 328, 329, 330, 331, 332, 333, 334], 336: [337, 338, 357, 358, 359, 360, 367, 368, 369, 370, 371, 372, 373, 375, 376, 379, 400, 325, 327, 328, 329, 330, 331, 333, 334, 335], 337: [338, 339, 340, 355, 356, 357, 358, 359, 391, 392, 393, 394, 396, 397, 400, 325, 326, 327, 328, 329, 330, 333, 334, 335, 336], 338: [339, 340, 341, 347, 353, 354, 355, 356, 357, 358, 359, 379, 388, 390, 397, 412, 312, 314, 325, 326, 327, 328, 336, 337], 339: [340, 341, 354, 355, 356, 357, 397, 400, 401, 412, 325, 326, 327, 328, 337, 338], 340: [341, 342, 343, 347, 355, 356, 397, 324, 325, 326, 327, 328, 337, 338, 339], 341: [342, 343, 344, 345, 347, 348, 349, 350, 351, 352, 353, 354, 355, 357, 323, 324, 325, 326, 338, 339, 340], 342: [343, 344, 345, 346, 347, 348, 349, 323, 324, 325, 326, 340, 341], 343: [344, 345, 348, 349, 324, 340, 341, 342], 344: [345, 346, 348, 349, 324, 341, 342, 343], 345: [346, 347, 348, 349, 350, 351, 322, 323, 324, 325, 341, 342, 343, 344], 346: [347, 348, 349, 350, 351, 352, 353, 316, 317, 318, 321, 322, 323, 324, 325, 342, 344, 345], 347: [348, 349, 350, 351, 352, 353, 388, 314, 316, 318, 322, 323, 324, 325, 338, 340, 341, 342, 345, 346], 348: [349, 350, 351, 352, 353, 316, 323, 324, 325, 341, 342, 343, 344, 345, 346, 347], 349: [350, 351, 352, 316, 341, 342, 343, 344, 345, 346, 347, 348], 350: [351, 352, 353, 314, 315, 316, 317, 341, 345, 346, 347, 348, 349], 351: [352, 353, 341, 345, 346, 347, 348, 349, 350], 352: [353, 354, 357, 390, 312, 313, 314, 315, 316, 341, 346, 347, 348, 349, 350, 351], 353: [354, 355, 357, 359, 388, 389, 390, 312, 314, 316, 323, 325, 338, 341, 346, 347, 348, 350, 351, 352], 354: [355, 356, 357, 358, 390, 392, 394, 410, 411, 412, 307, 308, 312, 338, 339, 341, 352, 353], 355: [356, 357, 392, 393, 394, 397, 398, 401, 404, 412, 413, 414, 307, 328, 337, 338, 339, 340, 341, 353, 354], 356: [357, 358, 391, 392, 393, 394, 396, 397, 398, 400, 412, 328, 337, 338, 339, 340, 354, 355], 357: [358, 359, 388, 390, 391, 392, 393, 394, 397, 412, 307, 312, 314, 336, 337, 338, 339, 341, 352, 353, 354, 355, 356], 358: [359, 360, 361, 367, 368, 369, 370, 388, 389, 390, 391, 392, 393, 396, 397, 312, 333, 334, 335, 336, 337, 338, 354, 356, 357], 359: [360, 361, 362, 365, 367, 368, 375, 379, 388, 389, 390, 391, 314, 325, 327, 335, 336, 337, 338, 353, 357, 358], 360: [361, 362, 365, 366, 367, 368, 369, 388, 389, 390, 391, 393, 311, 312, 336, 358, 359], 361: [362, 363, 364, 365, 366, 367, 368, 379, 386, 387, 388, 389, 390, 358, 359, 360], 362: [363, 364, 365, 366, 367, 375, 378, 379, 380, 382, 386, 387, 388, 389, 318, 323, 325, 359, 360, 361], 363: [364, 365, 378, 381, 382, 383, 384, 385, 386, 387, 388, 389, 318, 361, 362], 364: [365, 366, 387, 388, 389, 361, 362, 363], 365: [366, 367, 368, 370, 378, 387, 359, 360, 361, 362, 363, 364], 366: [367, 368, 369, 370, 360, 361, 362, 364, 365], 367: [368, 369, 370, 371, 374, 375, 376, 378, 379, 388, 327, 330, 335, 336, 358, 359, 360, 361, 362, 365, 366], 368: [369, 370, 330, 333, 334, 335, 336, 358, 359, 360, 361, 365, 366, 367], 369: [370, 371, 330, 332, 333, 334, 335, 336, 358, 360, 366, 367, 368], 370: [371, 372, 374, 375, 376, 378, 329, 330, 331, 333, 335, 336, 358, 365, 366, 367, 368, 369], 371: [372, 373, 374, 375, 376, 327, 329, 330, 331, 332, 333, 336, 367, 369, 370], 372: [373, 374, 375, 376, 377, 378, 327, 328, 329, 330, 331, 332, 336, 370, 371], 373: [374, 375, 376, 377, 378, 379, 380, 327, 330, 336, 371, 372], 374: [375, 376, 377, 378, 379, 381, 367, 370, 371, 372, 373], 375: [376, 377, 378, 379, 380, 381, 327, 329, 330, 336, 359, 362, 367, 370, 371, 372, 373, 374], 376: [377, 378, 379, 380, 381, 382, 327, 336, 367, 370, 371, 372, 373, 374, 375], 377: [378, 379, 380, 381, 382, 327, 372, 373, 374, 375, 376], 378: [379, 380, 381, 382, 383, 386, 318, 323, 362, 363, 365, 367, 370, 372, 373, 374, 375, 376, 377], 379: [380, 381, 382, 383, 386, 388, 318, 323, 325, 327, 336, 338, 359, 361, 362, 367, 373, 374, 375, 376, 377, 378], 380: [381, 382, 383, 318, 322, 323, 362, 373, 375, 376, 377, 378, 379], 381: [382, 383, 318, 363, 374, 375, 376, 377, 378, 379, 380], 382: [383, 384, 385, 386, 387, 388, 318, 323, 362, 363, 376, 377, 378, 379, 380, 381], 383: [384, 385, 386, 318, 319, 320, 323, 363, 378, 379, 380, 381, 382], 384: [385, 386, 316, 317, 318, 319, 320, 321, 323, 363, 382, 383], 385: [386, 387, 315, 316, 317, 318, 319, 323, 363, 382, 383, 384], 386: [387, 388, 314, 315, 316, 317, 318, 319, 323, 325, 361, 362, 363, 378, 379, 382, 383, 384, 385], 387: [388, 389, 313, 314, 315, 316, 361, 362, 363, 364, 365, 382, 385, 386], 388: [389, 390, 391, 312, 313, 314, 315, 316, 323, 325, 338, 347, 353, 357, 358, 359, 360, 361, 362, 363, 364, 367, 379, 382, 386, 387], 389: [390, 391, 311, 312, 313, 314, 353, 358, 359, 360, 361, 362, 363, 364, 387, 388], 390: [391, 392, 310, 311, 312, 313, 314, 338, 352, 353, 354, 357, 358, 359, 360, 361, 388, 389], 391: [392, 393, 394, 308, 309, 310, 311, 312, 314, 337, 356, 357, 358, 359, 360, 388, 389, 390], 392: [393, 394, 395, 397, 406, 407, 409, 410, 411, 412, 307, 308, 309, 310, 311, 312, 337, 354, 355, 356, 357, 358, 390, 391], 393: [394, 395, 396, 397, 398, 406, 412, 309, 311, 312, 337, 355, 356, 357, 358, 360, 391, 392], 394: [395, 396, 397, 398, 399, 405, 406, 407, 409, 410, 411, 412, 307, 309, 337, 354, 355, 356, 357, 391, 392, 393], 395: [396, 397, 398, 399, 400, 405, 406, 407, 410, 412, 309, 392, 393, 394], 396: [397, 398, 399, 400, 406, 309, 328, 334, 337, 356, 358, 393, 394, 395], 397: [398, 399, 400, 401, 404, 406, 412, 414, 327, 328, 337, 338, 339, 340, 355, 356, 357, 358, 392, 393, 394, 395, 396], 398: [399, 400, 401, 402, 404, 405, 406, 412, 413, 355, 356, 393, 394, 395, 396, 397], 399: [400, 401, 402, 404, 334, 394, 395, 396, 397, 398], 400: [401, 402, 404, 328, 329, 330, 331, 334, 335, 336, 337, 339, 356, 395, 396, 397, 398, 399], 401: [402, 403, 404, 412, 414, 328, 339, 355, 397, 398, 399, 400], 402: [403, 404, 414, 415, 398, 399, 400, 401], 403: [404, 405, 413, 414, 415, 401, 402], 404: [405, 406, 412, 413, 414, 415, 355, 397, 398, 399, 400, 401, 402, 403], 405: [406, 407, 408, 411, 412, 413, 414, 415, 394, 395, 398, 403, 404], 406: [407, 408, 409, 410, 411, 412, 413, 307, 309, 392, 393, 394, 395, 396, 397, 398, 404, 405], 407: [408, 409, 410, 411, 412, 413, 303, 304, 307, 309, 392, 394, 395, 405, 406], 408: [409, 410, 411, 306, 309, 405, 406, 407], 409: [410, 411, 412, 302, 303, 304, 305, 306, 307, 309, 392, 394, 406, 407, 408], 410: [411, 412, 306, 307, 309, 354, 392, 394, 395, 406, 407, 408, 409], 411: [412, 413, 301, 302, 303, 304, 305, 306, 307, 309, 354, 392, 394, 405, 406, 407, 408, 409, 410], 412: [413, 414, 307, 338, 339, 354, 355, 356, 357, 392, 393, 394, 395, 397, 398, 401, 404, 405, 406, 407, 409, 410, 411], 413: [414, 415, 355, 398, 403, 404, 405, 406, 407, 411, 412], 414: [415, 355, 397, 401, 402, 403, 404, 405, 412, 413], 415: [402, 403, 404, 405, 413, 414]}
        
    if molecule == "MutS":
        alldict = {1: [2, 3, 4, 5, 6, 7, 11, 12, 13, 17, 18, 20, 21, 22, 23, 24, 25, 26, 27, 28, 44, 45, 46, 66], 2: [3, 4, 5, 6, 7, 12, 13, 14, 16, 17, 18, 19, 20, 21, 22, 23, 24, 25, 26, 27, 28, 29, 30, 31, 32, 42, 43, 44, 45, 46, 47, 48, 49, 66, 68, 69, 93, 112, 1], 3: [4, 5, 6, 7, 8, 9, 10, 11, 12, 13, 14, 15, 16, 17, 18, 19, 20, 21, 22, 23, 24, 25, 26, 27, 28, 29, 30, 31, 32, 34, 42, 43, 44, 45, 46, 47, 49, 63, 65, 66, 67, 68, 69, 107, 112, 1, 2], 4: [5, 6, 7, 8, 9, 10, 11, 12, 13, 14, 15, 16, 17, 18, 19, 20, 21, 22, 23, 24, 25, 26, 27, 28, 29, 30, 31, 32, 34, 41, 42, 43, 44, 45, 46, 47, 48, 49, 61, 63, 65, 66, 67, 68, 69, 70, 107, 1, 2, 3], 5: [6, 7, 8, 9, 10, 11, 12, 13, 14, 15, 16, 17, 18, 19, 20, 21, 22, 23, 24, 25, 26, 27, 28, 29, 30, 31, 32, 33, 34, 35, 36, 39, 40, 41, 42, 43, 44, 45, 46, 47, 48, 49, 50, 51, 52, 56, 57, 58, 59, 60, 61, 62, 63, 64, 65, 66, 67, 68, 69, 70, 71, 72, 73, 90, 93, 95, 107, 110, 112, 1, 2, 3, 4], 6: [7, 8, 9, 10, 11, 12, 13, 14, 15, 16, 17, 18, 19, 20, 21, 22, 23, 24, 25, 26, 27, 28, 30, 31, 32, 33, 34, 36, 41, 42, 43, 44, 45, 46, 47, 48, 49, 50, 51, 52, 53, 54, 56, 57, 58, 59, 60, 61, 62, 63, 64, 65, 66, 67, 68, 69, 70, 71, 72, 90, 1, 2, 3, 4, 5], 7: [8, 9, 10, 11, 12, 13, 14, 16, 17, 18, 20, 21, 24, 25, 41, 42, 43, 44, 45, 46, 47, 48, 49, 50, 51, 52, 57, 58, 59, 60, 61, 62, 63, 64, 65, 66, 67, 68, 69, 70, 71, 1, 2, 3, 4, 5, 6], 8: [9, 10, 11, 12, 13, 14, 15, 17, 18, 20, 21, 24, 42, 43, 44, 45, 46, 47, 48, 49, 52, 58, 59, 60, 61, 62, 63, 64, 65, 66, 67, 68, 69, 70, 71, 3, 4, 5, 6, 7], 9: [10, 11, 12, 13, 14, 15, 17, 18, 20, 21, 24, 43, 44, 45, 47, 48, 58, 59, 60, 61, 62, 63, 64, 65, 66, 67, 68, 69, 70, 3, 4, 5, 6, 7, 8], 10: [11, 12, 13, 14, 15, 16, 17, 18, 20, 21, 24, 43, 44, 60, 61, 62, 63, 64, 65, 66, 67, 68, 69, 3, 4, 5, 6, 7, 8, 9], 11: [12, 13, 14, 15, 16, 17, 18, 19, 20, 21, 22, 24, 43, 44, 61, 62, 63, 64, 65, 66, 67, 68, 69, 1, 3, 4, 5, 6, 7, 8, 9, 10], 12: [13, 14, 15, 16, 17, 18, 19, 20, 21, 22, 24, 25, 34, 43, 44, 60, 61, 62, 63, 64, 65, 66, 67, 68, 69, 70, 107, 1, 2, 3, 4, 5, 6, 7, 8, 9, 10, 11], 13: [14, 15, 16, 17, 18, 19, 20, 21, 22, 23, 24, 25, 26, 27, 28, 32, 34, 36, 41, 42, 43, 44, 45, 46, 47, 48, 58, 59, 60, 61, 62, 63, 64, 65, 66, 67, 68, 69, 70, 71, 95, 106, 107, 108, 110, 1, 2, 3, 4, 5, 6, 7, 8, 9, 10, 11, 12], 14: [15, 16, 17, 18, 19, 20, 21, 22, 23, 24, 25, 32, 34, 35, 36, 37, 41, 42, 43, 44, 45, 46, 47, 59, 60, 61, 62, 63, 64, 65, 66, 67, 68, 69, 70, 71, 95, 97, 105, 106, 107, 108, 109, 110, 2, 3, 4, 5, 6, 7, 8, 9, 10, 11, 12, 13], 15: [16, 17, 18, 19, 20, 21, 22, 23, 24, 25, 26, 32, 34, 35, 36, 37, 41, 42, 43, 44, 60, 61, 62, 63, 64, 65, 66, 67, 68, 69, 70, 95, 96, 97, 98, 99, 101, 104, 105, 106, 107, 108, 109, 110, 111, 112, 3, 4, 5, 6, 8, 9, 10, 11, 12, 13, 14], 16: [17, 18, 19, 20, 21, 22, 23, 24, 25, 26, 27, 31, 32, 33, 34, 35, 36, 37, 38, 39, 40, 41, 42, 43, 44, 45, 46, 47, 50, 58, 59, 60, 61, 62, 63, 64, 65, 66, 67, 68, 69, 70, 71, 72, 73, 74, 75, 93, 94, 95, 96, 97, 98, 99, 100, 101, 102, 104, 105, 106, 107, 108, 109, 110, 111, 112, 113, 2, 3, 4, 5, 6, 7, 10, 11, 12, 13, 14, 15], 17: [18, 19, 20, 21, 22, 23, 24, 25, 26, 27, 28, 30, 31, 32, 33, 34, 35, 36, 37, 39, 40, 41, 42, 43, 44, 45, 46, 47, 48, 49, 50, 51, 56, 57, 58, 59, 60, 61, 62, 63, 64, 65, 66, 67, 68, 69, 70, 71, 72, 73, 93, 95, 96, 97, 105, 106, 107, 108, 109, 110, 111, 112, 1, 2, 3, 4, 5, 6, 7, 8, 9, 10, 11, 12, 13, 14, 15, 16], 18: [19, 20, 21, 22, 23, 24, 25, 26, 27, 28, 32, 33, 34, 35, 36, 37, 41, 42, 43, 44, 45, 46, 47, 60, 61, 62, 63, 64, 65, 66, 67, 68, 69, 70, 71, 93, 95, 96, 97, 98, 99, 104, 105, 106, 107, 108, 109, 110, 111, 112, 1, 2, 3, 4, 5, 6, 7, 8, 9, 10, 11, 12, 13, 14, 15, 16, 17], 19: [20, 21, 22, 23, 24, 25, 26, 27, 28, 30, 31, 32, 33, 34, 35, 36, 37, 38, 39, 40, 41, 42, 43, 44, 45, 46, 47, 61, 62, 63, 64, 65, 66, 67, 68, 69, 70, 71, 75, 93, 94, 95, 96, 97, 98, 99, 100, 101, 102, 103, 104, 105, 106, 107, 108, 109, 110, 111, 112, 113, 114, 115, 2, 3, 4, 5, 6, 11, 12, 13, 14, 15, 16, 17, 18], 20: [21, 22, 23, 24, 25, 26, 27, 28, 29, 30, 31, 32, 33, 34, 35, 36, 37, 38, 39, 40, 41, 42, 43, 44, 45, 46, 47, 48, 49, 50, 51, 52, 53, 54, 56, 57, 58, 59, 60, 61, 62, 63, 65, 66, 67, 68, 69, 70, 71, 72, 73, 74, 75, 78, 81, 82, 85, 88, 90, 91, 92, 93, 94, 95, 96, 97, 98, 99, 104, 105, 106, 107, 108, 109, 110, 111, 112, 113, 114, 115, 116, 1, 2, 3, 4, 5, 6, 7, 8, 9, 10, 11, 12, 13, 14, 15, 16, 17, 18, 19], 21: [22, 23, 24, 25, 26, 27, 28, 29, 30, 31, 32, 33, 34, 35, 36, 39, 40, 41, 42, 43, 44, 45, 46, 47, 48, 49, 50, 58, 60, 61, 62, 63, 65, 66, 67, 68, 69, 70, 71, 92, 93, 94, 95, 96, 97, 98, 107, 108, 109, 110, 111, 112, 113, 115, 1, 2, 3, 4, 5, 6, 7, 8, 9, 10, 11, 12, 13, 14, 15, 16, 17, 18, 19, 20], 22: [23, 24, 25, 26, 27, 28, 29, 30, 31, 32, 33, 34, 35, 36, 40, 41, 42, 43, 44, 45, 46, 47, 61, 63, 65, 66, 68, 69, 92, 93, 94, 95, 96, 97, 98, 99, 105, 107, 108, 109, 110, 111, 112, 113, 114, 115, 230, 1, 2, 3, 4, 5, 6, 11, 12, 13, 14, 15, 16, 17, 18, 19, 20, 21], 23: [24, 25, 26, 27, 28, 29, 30, 31, 32, 33, 34, 35, 36, 37, 39, 40, 41, 42, 43, 44, 45, 46, 47, 49, 50, 61, 66, 68, 70, 71, 72, 73, 75, 78, 90, 91, 92, 93, 94, 95, 96, 97, 98, 99, 100, 101, 104, 105, 106, 107, 108, 109, 110, 111, 112, 113, 114, 115, 116, 117, 229, 230, 231, 232, 233, 234, 1, 2, 3, 4, 5, 6, 13, 14, 15, 16, 17, 18, 19, 20, 21, 22], 24: [25, 26, 27, 28, 29, 30, 31, 32, 33, 34, 35, 36, 39, 40, 41, 42, 43, 44, 45, 46, 47, 48, 49, 50, 51, 52, 53, 56, 58, 59, 60, 61, 63, 65, 66, 67, 68, 69, 70, 71, 72, 73, 78, 85, 90, 91, 92, 93, 94, 95, 96, 97, 98, 107, 108, 109, 110, 111, 112, 113, 114, 115, 116, 117, 204, 227, 230, 231, 1, 2, 3, 4, 5, 6, 7, 8, 9, 10, 11, 12, 13, 14, 15, 16, 17, 18, 19, 20, 21, 22, 23], 25: [26, 27, 28, 29, 30, 31, 32, 33, 34, 35, 36, 40, 41, 42, 43, 44, 45, 46, 47, 48, 49, 50, 66, 68, 69, 90, 91, 92, 93, 94, 95, 96, 107, 110, 111, 112, 113, 114, 115, 116, 204, 227, 230, 231, 1, 2, 3, 4, 5, 6, 7, 12, 13, 14, 15, 16, 17, 18, 19, 20, 21, 22, 23, 24], 26: [27, 28, 29, 30, 31, 32, 33, 34, 35, 40, 41, 42, 43, 44, 45, 46, 47, 49, 90, 91, 92, 93, 94, 95, 96, 97, 98, 107, 108, 109, 110, 111, 112, 113, 114, 115, 116, 117, 120, 179, 201, 203, 204, 205, 206, 226, 227, 228, 229, 230, 231, 232, 233, 1, 2, 3, 4, 5, 6, 13, 15, 16, 17, 18, 19, 20, 21, 22, 23, 24, 25], 27: [28, 29, 30, 31, 32, 33, 34, 35, 36, 40, 41, 42, 43, 44, 45, 46, 47, 49, 50, 78, 82, 85, 86, 89, 90, 91, 92, 93, 94, 95, 96, 97, 98, 108, 109, 110, 111, 112, 113, 114, 115, 116, 117, 118, 119, 120, 121, 122, 123, 134, 150, 177, 179, 201, 202, 203, 204, 205, 206, 223, 224, 225, 226, 227, 228, 229, 230, 231, 232, 233, 234, 235, 236, 343, 1, 2, 3, 4, 5, 6, 13, 16, 17, 18, 19, 20, 21, 22, 23, 24, 25, 26], 28: [29, 30, 31, 32, 33, 34, 41, 42, 43, 44, 45, 46, 47, 48, 49, 50, 52, 85, 86, 88, 89, 90, 91, 92, 93, 94, 95, 111, 112, 113, 114, 115, 116, 117, 118, 120, 177, 179, 185, 201, 202, 203, 204, 205, 206, 226, 227, 230, 231, 1, 2, 3, 4, 5, 6, 13, 17, 18, 19, 20, 21, 22, 23, 24, 25, 26, 27], 29: [30, 31, 32, 33, 34, 41, 42, 43, 45, 46, 47, 49, 50, 52, 53, 54, 78, 82, 83, 84, 85, 86, 87, 88, 89, 90, 91, 92, 93, 94, 95, 112, 114, 115, 116, 117, 118, 119, 120, 121, 134, 176, 177, 178, 179, 180, 182, 185, 191, 195, 200, 201, 202, 203, 204, 205, 206, 207, 226, 227, 228, 230, 231, 2, 3, 4, 5, 20, 21, 22, 23, 24, 25, 26, 27, 28], 30: [31, 32, 33, 34, 35, 40, 41, 42, 43, 44, 45, 46, 47, 48, 49, 50, 51, 52, 53, 54, 56, 71, 72, 73, 78, 79, 81, 82, 83, 84, 85, 86, 87, 88, 89, 90, 91, 92, 93, 94, 95, 96, 110, 111, 112, 113, 114, 115, 116, 117, 118, 119, 120, 121, 122, 123, 126, 127, 132, 133, 134, 135, 136, 148, 150, 176, 177, 178, 179, 180, 181, 182, 185, 200, 201, 202, 203, 204, 205, 206, 207, 222, 223, 224, 225, 226, 227, 228, 229, 230, 231, 232, 233, 234, 236, 343, 2, 3, 4, 5, 6, 17, 19, 20, 21, 22, 23, 24, 25, 26, 27, 28, 29], 31: [32, 33, 34, 35, 36, 39, 40, 41, 42, 43, 44, 45, 46, 47, 48, 49, 50, 51, 52, 53, 54, 55, 56, 57, 58, 59, 60, 61, 68, 69, 70, 71, 72, 73, 74, 75, 77, 78, 79, 80, 81, 82, 83, 84, 85, 86, 87, 88, 89, 90, 91, 92, 93, 94, 95, 96, 97, 110, 111, 112, 113, 114, 115, 116, 117, 118, 119, 120, 121, 123, 126, 177, 201, 202, 203, 204, 227, 230, 231, 232, 343, 2, 3, 4, 5, 6, 16, 17, 19, 20, 21, 22, 23, 24, 25, 26, 27, 28, 29, 30], 32: [33, 34, 35, 36, 37, 38, 39, 40, 41, 42, 43, 44, 45, 46, 47, 48, 49, 50, 51, 52, 53, 54, 56, 57, 58, 59, 60, 61, 66, 68, 69, 70, 71, 72, 73, 74, 75, 77, 78, 79, 81, 82, 83, 84, 85, 86, 87, 88, 89, 90, 91, 92, 93, 94, 95, 96, 97, 98, 99, 107, 108, 109, 110, 111, 112, 113, 114, 115, 116, 117, 118, 120, 121, 123, 126, 201, 203, 227, 230, 231, 232, 233, 343, 2, 3, 4, 5, 6, 13, 14, 15, 16, 17, 18, 19, 20, 21, 22, 23, 24, 25, 26, 27, 28, 29, 30, 31], 33: [34, 35, 36, 37, 38, 39, 40, 41, 42, 43, 44, 45, 46, 47, 48, 49, 50, 51, 52, 53, 54, 55, 56, 57, 58, 59, 61, 68, 69, 70, 71, 72, 73, 74, 75, 76, 77, 78, 79, 80, 81, 82, 83, 84, 85, 86, 87, 88, 89, 90, 91, 92, 93, 94, 95, 96, 97, 98, 99, 107, 108, 109, 110, 111, 112, 113, 114, 115, 116, 117, 118, 119, 120, 121, 122, 123, 125, 126, 201, 227, 230, 231, 232, 233, 343, 393, 5, 6, 16, 17, 18, 19, 20, 21, 22, 23, 24, 25, 26, 27, 28, 29, 30, 31, 32], 34: [35, 36, 37, 38, 39, 40, 41, 42, 43, 44, 45, 46, 47, 48, 49, 50, 51, 52, 53, 54, 56, 57, 58, 59, 60, 61, 62, 63, 66, 67, 68, 69, 70, 71, 72, 73, 74, 75, 76, 77, 78, 79, 81, 82, 84, 85, 86, 88, 90, 91, 92, 93, 94, 95, 96, 97, 98, 99, 100, 101, 104, 105, 106, 107, 108, 109, 110, 111, 112, 113, 114, 115, 116, 123, 393, 3, 4, 5, 6, 12, 13, 14, 15, 16, 17, 18, 19, 20, 21, 22, 23, 24, 25, 26, 27, 28, 29, 30, 31, 32, 33], 35: [36, 37, 38, 39, 40, 41, 42, 43, 44, 46, 47, 50, 51, 54, 56, 61, 68, 69, 70, 71, 72, 73, 74, 75, 76, 77, 78, 79, 80, 81, 82, 85, 91, 92, 93, 94, 95, 96, 97, 98, 99, 100, 101, 102, 103, 104, 105, 106, 107, 108, 109, 110, 111, 112, 113, 114, 115, 116, 123, 126, 233, 343, 392, 393, 394, 395, 396, 500, 5, 14, 15, 16, 17, 18, 19, 20, 21, 22, 23, 24, 25, 26, 27, 30, 31, 32, 33, 34], 36: [37, 38, 39, 40, 41, 42, 43, 44, 46, 47, 48, 50, 51, 54, 56, 57, 58, 59, 60, 61, 62, 63, 66, 67, 68, 69, 70, 71, 72, 73, 74, 75, 76, 77, 78, 79, 81, 82, 85, 92, 93, 94, 95, 96, 97, 98, 99, 100, 101, 102, 103, 104, 105, 106, 107, 108, 109, 110, 111, 112, 113, 114, 393, 395, 5, 6, 13, 14, 15, 16, 17, 18, 19, 20, 21, 22, 23, 24, 25, 27, 31, 32, 33, 34, 35], 37: [38, 39, 40, 41, 42, 43, 50, 56, 61, 70, 71, 72, 73, 74, 75, 76, 77, 78, 79, 81, 93, 94, 95, 96, 97, 98, 99, 100, 101, 102, 103, 104, 105, 106, 107, 108, 109, 110, 111, 112, 113, 114, 392, 393, 395, 396, 496, 1236, 14, 15, 16, 17, 18, 19, 20, 23, 32, 33, 34, 35, 36], 38: [39, 40, 41, 42, 43, 50, 54, 56, 57, 59, 61, 70, 71, 72, 73, 74, 75, 76, 77, 78, 79, 80, 81, 82, 84, 85, 92, 93, 94, 95, 96, 97, 98, 99, 100, 101, 102, 103, 104, 106, 107, 108, 109, 110, 111, 113, 392, 393, 394, 395, 396, 397, 444, 445, 496, 822, 1236, 16, 19, 20, 32, 33, 34, 35, 36, 37], 39: [40, 41, 42, 43, 44, 46, 47, 48, 49, 50, 51, 52, 53, 54, 55, 56, 57, 58, 59, 60, 61, 62, 68, 69, 70, 71, 72, 73, 74, 75, 76, 77, 78, 79, 80, 81, 82, 83, 84, 85, 92, 93, 94, 95, 96, 97, 98, 99, 100, 101, 102, 107, 108, 109, 110, 111, 112, 113, 114, 116, 392, 393, 395, 444, 804, 822, 824, 839, 841, 846, 5, 16, 17, 19, 20, 21, 23, 24, 31, 32, 33, 34, 35, 36, 37, 38], 40: [41, 42, 43, 44, 45, 46, 47, 48, 49, 50, 51, 52, 53, 54, 55, 56, 57, 58, 59, 60, 61, 68, 69, 70, 71, 72, 73, 74, 75, 76, 77, 78, 79, 80, 81, 82, 83, 84, 85, 86, 88, 90, 91, 92, 93, 94, 95, 96, 97, 98, 99, 100, 101, 107, 108, 109, 110, 111, 112, 113, 114, 115, 116, 117, 121, 122, 123, 124, 125, 126, 231, 232, 233, 338, 342, 343, 345, 346, 392, 393, 394, 395, 507, 822, 841, 5, 16, 17, 19, 20, 21, 22, 23, 24, 25, 26, 27, 30, 31, 32, 33, 34, 35, 36, 37, 38, 39], 41: [42, 43, 44, 45, 46, 47, 48, 49, 50, 51, 52, 53, 54, 55, 56, 57, 58, 59, 60, 61, 62, 63, 66, 67, 68, 69, 70, 71, 72, 73, 74, 75, 76, 77, 78, 79, 80, 81, 82, 84, 85, 88, 90, 91, 92, 93, 94, 95, 96, 97, 98, 101, 106, 107, 108, 109, 110, 111, 112, 113, 114, 115, 116, 393, 841, 4, 5, 6, 7, 13, 14, 15, 16, 17, 18, 19, 20, 21, 22, 23, 24, 25, 26, 27, 28, 29, 30, 31, 32, 33, 34, 35, 36, 37, 38, 39, 40], 42: [43, 44, 45, 46, 47, 48, 49, 50, 51, 52, 53, 54, 55, 56, 57, 58, 59, 60, 61, 62, 63, 66, 67, 68, 69, 70, 71, 72, 73, 74, 75, 76, 77, 78, 79, 80, 81, 82, 83, 84, 85, 86, 87, 88, 89, 90, 91, 92, 93, 94, 95, 96, 97, 107, 110, 111, 112, 113, 114, 115, 116, 841, 2, 3, 4, 5, 6, 7, 8, 13, 14, 15, 16, 17, 18, 19, 20, 21, 22, 23, 24, 25, 26, 27, 28, 29, 30, 31, 32, 33, 34, 35, 36, 37, 38, 39, 40, 41], 43: [44, 45, 46, 47, 48, 49, 50, 51, 52, 53, 54, 56, 57, 58, 59, 60, 61, 62, 63, 64, 65, 66, 67, 68, 69, 70, 71, 72, 73, 74, 75, 78, 81, 85, 90, 91, 92, 93, 94, 95, 96, 97, 98, 106, 107, 108, 109, 110, 111, 112, 113, 2, 3, 4, 5, 6, 7, 8, 9, 10, 11, 12, 13, 14, 15, 16, 17, 18, 19, 20, 21, 22, 23, 24, 25, 26, 27, 28, 29, 30, 31, 32, 33, 34, 35, 36, 37, 38, 39, 40, 41, 42], 44: [45, 46, 47, 48, 49, 50, 51, 52, 53, 54, 55, 56, 57, 58, 59, 60, 61, 62, 63, 65, 66, 67, 68, 69, 70, 71, 72, 73, 85, 90, 93, 95, 110, 1, 2, 3, 4, 5, 6, 7, 8, 9, 10, 11, 12, 13, 14, 15, 16, 17, 18, 19, 20, 21, 22, 23, 24, 25, 26, 27, 28, 30, 31, 32, 33, 34, 35, 36, 39, 40, 41, 42, 43], 45: [46, 47, 48, 49, 50, 51, 52, 53, 54, 55, 56, 57, 58, 59, 60, 61, 62, 66, 67, 68, 69, 70, 71, 72, 73, 85, 88, 90, 91, 92, 93, 1, 2, 3, 4, 5, 6, 7, 8, 9, 13, 14, 16, 17, 18, 19, 20, 21, 22, 23, 24, 25, 26, 27, 28, 29, 30, 31, 32, 33, 34, 40, 41, 42, 43, 44], 46: [47, 48, 49, 50, 51, 52, 53, 54, 55, 56, 57, 58, 59, 60, 61, 66, 67, 68, 69, 70, 71, 72, 73, 74, 78, 81, 82, 84, 85, 86, 88, 89, 90, 91, 92, 93, 94, 95, 96, 110, 112, 114, 115, 116, 841, 1, 2, 3, 4, 5, 6, 7, 8, 13, 14, 16, 17, 18, 19, 20, 21, 22, 23, 24, 25, 26, 27, 28, 29, 30, 31, 32, 33, 34, 35, 36, 39, 40, 41, 42, 43, 44, 45], 47: [48, 49, 50, 51, 52, 53, 54, 55, 56, 57, 58, 59, 60, 61, 62, 63, 66, 67, 68, 69, 70, 71, 72, 73, 74, 75, 78, 81, 82, 84, 85, 88, 90, 91, 92, 93, 94, 95, 110, 841, 842, 2, 3, 4, 5, 6, 7, 8, 9, 13, 14, 16, 17, 18, 19, 20, 21, 22, 23, 24, 25, 26, 27, 28, 29, 30, 31, 32, 33, 34, 35, 36, 39, 40, 41, 42, 43, 44, 45, 46], 48: [49, 50, 51, 52, 53, 54, 55, 56, 57, 58, 59, 60, 61, 62, 66, 67, 68, 69, 70, 71, 72, 73, 81, 84, 85, 88, 90, 91, 92, 93, 841, 842, 845, 846, 1158, 2, 4, 5, 6, 7, 8, 9, 13, 17, 20, 21, 24, 25, 28, 30, 31, 32, 33, 34, 36, 39, 40, 41, 42, 43, 44, 45, 46, 47], 49: [50, 51, 52, 53, 54, 55, 56, 57, 58, 59, 60, 61, 66, 67, 68, 69, 70, 71, 72, 73, 74, 78, 80, 81, 82, 83, 84, 85, 86, 87, 88, 89, 90, 91, 92, 93, 94, 95, 112, 115, 116, 118, 201, 841, 842, 845, 846, 849, 2, 3, 4, 5, 6, 7, 8, 17, 20, 21, 23, 24, 25, 26, 27, 28, 29, 30, 31, 32, 33, 34, 39, 40, 41, 42, 43, 44, 45, 46, 47, 48], 50: [51, 52, 53, 54, 55, 56, 57, 58, 59, 60, 61, 68, 69, 70, 71, 72, 73, 74, 75, 76, 77, 78, 79, 80, 81, 82, 83, 84, 85, 86, 87, 88, 89, 90, 91, 92, 93, 94, 95, 96, 110, 112, 114, 115, 116, 117, 118, 121, 123, 126, 821, 839, 841, 842, 845, 846, 849, 5, 6, 7, 16, 17, 20, 21, 23, 24, 25, 27, 28, 29, 30, 31, 32, 33, 34, 35, 36, 37, 38, 39, 40, 41, 42, 43, 44, 45, 46, 47, 48, 49], 51: [52, 53, 54, 55, 56, 57, 58, 59, 60, 61, 67, 68, 69, 70, 71, 72, 73, 74, 75, 77, 78, 80, 81, 82, 83, 84, 85, 86, 87, 88, 90, 91, 92, 93, 804, 819, 821, 838, 839, 840, 841, 842, 843, 844, 845, 846, 847, 848, 849, 1158, 5, 6, 7, 17, 20, 24, 30, 31, 32, 33, 34, 35, 36, 39, 40, 41, 42, 43, 44, 45, 46, 47, 48, 49, 50], 52: [53, 54, 55, 56, 57, 58, 59, 60, 68, 69, 70, 71, 72, 73, 74, 80, 81, 82, 83, 84, 85, 86, 87, 88, 89, 90, 91, 92, 819, 820, 821, 838, 839, 840, 841, 842, 843, 844, 845, 846, 847, 848, 849, 850, 852, 890, 891, 1093, 1158, 5, 6, 7, 8, 20, 24, 28, 29, 30, 31, 32, 33, 34, 39, 40, 41, 42, 43, 44, 45, 46, 47, 48, 49, 50, 51], 53: [54, 55, 56, 57, 58, 59, 69, 70, 71, 72, 73, 74, 77, 78, 79, 80, 81, 82, 83, 84, 85, 86, 87, 88, 89, 90, 91, 92, 93, 94, 116, 118, 126, 818, 819, 820, 821, 822, 838, 839, 841, 842, 843, 844, 845, 846, 847, 848, 849, 850, 852, 853, 6, 20, 24, 29, 30, 31, 32, 33, 34, 39, 40, 41, 42, 43, 44, 45, 46, 47, 48, 49, 50, 51, 52], 54: [55, 56, 57, 58, 59, 69, 70, 71, 72, 73, 74, 75, 76, 77, 78, 79, 80, 81, 82, 83, 84, 85, 86, 87, 88, 89, 90, 91, 92, 93, 94, 95, 115, 116, 117, 118, 121, 123, 125, 126, 803, 804, 805, 815, 816, 817, 818, 819, 820, 821, 822, 837, 838, 839, 840, 841, 842, 843, 844, 845, 846, 847, 848, 849, 850, 853, 1158, 6, 20, 29, 30, 31, 32, 33, 34, 35, 36, 38, 39, 40, 41, 42, 43, 44, 45, 46, 47, 48, 49, 50, 51, 52, 53], 55: [56, 57, 58, 59, 60, 69, 70, 71, 72, 73, 74, 76, 77, 78, 79, 80, 81, 82, 83, 84, 85, 86, 87, 88, 89, 90, 92, 798, 803, 804, 805, 815, 816, 818, 819, 820, 821, 822, 837, 838, 839, 840, 841, 842, 843, 844, 845, 846, 847, 848, 849, 850, 852, 853, 890, 891, 1158, 31, 33, 39, 40, 41, 42, 44, 45, 46, 47, 48, 49, 50, 51, 52, 53, 54], 56: [57, 58, 59, 60, 61, 68, 69, 70, 71, 72, 73, 74, 75, 76, 77, 78, 79, 80, 81, 82, 83, 84, 85, 86, 87, 88, 90, 91, 92, 93, 94, 95, 116, 126, 803, 804, 805, 819, 820, 821, 822, 837, 838, 839, 840, 841, 842, 843, 844, 845, 846, 847, 849, 1158, 5, 6, 17, 20, 24, 30, 31, 32, 33, 34, 35, 36, 37, 38, 39, 40, 41, 42, 43, 44, 45, 46, 47, 48, 49, 50, 51, 52, 53, 54, 55], 57: [58, 59, 60, 61, 62, 67, 68, 69, 70, 71, 72, 73, 74, 75, 76, 77, 78, 80, 81, 84, 85, 88, 90, 800, 801, 802, 803, 804, 805, 821, 822, 837, 838, 839, 840, 841, 842, 843, 844, 845, 846, 849, 1158, 1159, 1160, 5, 6, 7, 17, 20, 31, 32, 33, 34, 36, 38, 39, 40, 41, 42, 43, 44, 45, 46, 47, 48, 49, 50, 51, 52, 53, 54, 55, 56], 58: [59, 60, 61, 62, 63, 66, 67, 68, 69, 70, 71, 72, 73, 74, 81, 84, 85, 88, 90, 803, 804, 839, 840, 841, 842, 843, 845, 846, 1158, 1159, 5, 6, 7, 8, 9, 13, 16, 17, 20, 21, 24, 31, 32, 33, 34, 36, 39, 40, 41, 42, 43, 44, 45, 46, 47, 48, 49, 50, 51, 52, 53, 54, 55, 56, 57], 59: [60, 61, 62, 63, 64, 66, 67, 68, 69, 70, 71, 72, 73, 74, 75, 81, 84, 85, 803, 804, 839, 841, 842, 1158, 1159, 5, 6, 7, 8, 9, 13, 14, 16, 17, 20, 24, 31, 32, 33, 34, 36, 38, 39, 40, 41, 42, 43, 44, 45, 46, 47, 48, 49, 50, 51, 52, 53, 54, 55, 56, 57, 58], 60: [61, 62, 63, 64, 65, 66, 67, 68, 69, 70, 71, 72, 73, 74, 110, 841, 1154, 1158, 1159, 5, 6, 7, 8, 9, 10, 12, 13, 14, 15, 16, 17, 18, 20, 21, 24, 31, 32, 34, 36, 39, 40, 41, 42, 43, 44, 45, 46, 47, 48, 49, 50, 51, 52, 55, 56, 57, 58, 59], 61: [62, 63, 64, 65, 66, 67, 68, 69, 70, 71, 72, 73, 74, 75, 95, 96, 97, 101, 104, 106, 107, 108, 109, 110, 4, 5, 6, 7, 8, 9, 10, 11, 12, 13, 14, 15, 16, 17, 18, 19, 20, 21, 22, 23, 24, 31, 32, 33, 34, 35, 36, 37, 38, 39, 40, 41, 42, 43, 44, 45, 46, 47, 48, 49, 50, 51, 56, 57, 58, 59, 60], 62: [63, 64, 65, 66, 67, 68, 69, 70, 71, 72, 107, 110, 1204, 5, 6, 7, 8, 9, 10, 11, 12, 13, 14, 15, 16, 17, 18, 19, 20, 21, 34, 36, 39, 41, 42, 43, 44, 45, 47, 48, 57, 58, 59, 60, 61], 63: [64, 65, 66, 67, 68, 69, 70, 71, 107, 110, 3, 4, 5, 6, 7, 8, 9, 10, 11, 12, 13, 14, 15, 16, 17, 18, 19, 20, 21, 22, 24, 34, 36, 41, 42, 43, 44, 47, 58, 59, 60, 61, 62], 64: [65, 66, 67, 68, 69, 70, 107, 1204, 5, 6, 7, 8, 9, 10, 11, 12, 13, 14, 15, 16, 17, 18, 19, 43, 59, 60, 61, 62, 63], 65: [66, 67, 68, 69, 70, 107, 3, 4, 5, 6, 7, 8, 9, 10, 11, 12, 13, 14, 15, 16, 17, 18, 19, 20, 21, 22, 24, 43, 44, 60, 61, 62, 63, 64], 66: [67, 68, 69, 70, 71, 107, 110, 1, 2, 3, 4, 5, 6, 7, 8, 9, 10, 11, 12, 13, 14, 15, 16, 17, 18, 19, 20, 21, 22, 23, 24, 25, 32, 34, 36, 41, 42, 43, 44, 45, 46, 47, 48, 49, 58, 59, 60, 61, 62, 63, 64, 65], 67: [68, 69, 70, 71, 72, 3, 4, 5, 6, 7, 8, 9, 10, 11, 12, 13, 14, 15, 16, 17, 18, 19, 20, 21, 24, 34, 36, 41, 42, 43, 44, 45, 46, 47, 48, 49, 51, 57, 58, 59, 60, 61, 62, 63, 64, 65, 66], 68: [69, 70, 71, 72, 73, 107, 110, 2, 3, 4, 5, 6, 7, 8, 9, 10, 11, 12, 13, 14, 15, 16, 17, 18, 19, 20, 21, 22, 23, 24, 25, 31, 32, 33, 34, 35, 36, 39, 40, 41, 42, 43, 44, 45, 46, 47, 48, 49, 50, 51, 52, 56, 57, 58, 59, 60, 61, 62, 63, 64, 65, 66, 67], 69: [70, 71, 72, 73, 85, 90, 110, 841, 2, 3, 4, 5, 6, 7, 8, 9, 10, 11, 12, 13, 14, 15, 16, 17, 18, 19, 20, 21, 22, 24, 25, 31, 32, 33, 34, 35, 36, 39, 40, 41, 42, 43, 44, 45, 46, 47, 48, 49, 50, 51, 52, 53, 54, 55, 56, 57, 58, 59, 60, 61, 62, 63, 64, 65, 66, 67, 68], 70: [71, 72, 73, 74, 75, 76, 78, 81, 84, 85, 90, 93, 94, 95, 96, 97, 107, 110, 839, 841, 4, 5, 6, 7, 8, 9, 12, 13, 14, 15, 16, 17, 18, 19, 20, 21, 23, 24, 31, 32, 33, 34, 35, 36, 37, 38, 39, 40, 41, 42, 43, 44, 45, 46, 47, 48, 49, 50, 51, 52, 53, 54, 55, 56, 57, 58, 59, 60, 61, 62, 63, 64, 65, 66, 67, 68, 69], 71: [72, 73, 74, 75, 76, 77, 78, 80, 81, 82, 84, 85, 88, 90, 91, 92, 93, 94, 95, 96, 97, 110, 839, 841, 842, 846, 5, 6, 7, 8, 13, 14, 16, 17, 18, 19, 20, 21, 23, 24, 30, 31, 32, 33, 34, 35, 36, 37, 38, 39, 40, 41, 42, 43, 44, 45, 46, 47, 48, 49, 50, 51, 52, 53, 54, 55, 56, 57, 58, 59, 60, 61, 62, 63, 66, 67, 68, 69, 70], 72: [73, 74, 75, 76, 77, 78, 79, 80, 81, 82, 83, 84, 85, 88, 90, 91, 92, 93, 94, 95, 96, 97, 110, 112, 116, 804, 821, 822, 839, 841, 842, 846, 5, 6, 16, 17, 20, 23, 24, 30, 31, 32, 33, 34, 35, 36, 37, 38, 39, 40, 41, 42, 43, 44, 45, 46, 47, 48, 49, 50, 51, 52, 53, 54, 55, 56, 57, 58, 59, 60, 61, 62, 67, 68, 69, 70, 71], 73: [74, 75, 76, 77, 78, 79, 80, 81, 82, 83, 84, 85, 86, 87, 88, 89, 90, 91, 92, 93, 94, 95, 96, 97, 110, 111, 112, 113, 114, 115, 116, 117, 121, 123, 125, 126, 392, 393, 804, 819, 820, 821, 822, 837, 838, 839, 841, 842, 846, 849, 5, 16, 17, 20, 23, 24, 30, 31, 32, 33, 34, 35, 36, 37, 38, 39, 40, 41, 42, 43, 44, 45, 46, 47, 48, 49, 50, 51, 52, 53, 54, 55, 56, 57, 58, 59, 60, 61, 68, 69, 70, 71, 72], 74: [75, 76, 77, 78, 79, 80, 81, 82, 83, 84, 85, 86, 88, 92, 93, 94, 95, 96, 97, 110, 113, 114, 116, 123, 125, 126, 392, 393, 395, 396, 804, 819, 820, 821, 822, 823, 824, 836, 837, 838, 839, 841, 842, 846, 849, 16, 20, 31, 32, 33, 34, 35, 36, 37, 38, 39, 40, 41, 42, 43, 46, 47, 49, 50, 51, 52, 53, 54, 55, 56, 57, 58, 59, 60, 61, 70, 71, 72, 73], 75: [76, 77, 78, 79, 80, 81, 82, 83, 84, 85, 86, 92, 93, 94, 95, 96, 97, 98, 99, 100, 101, 102, 104, 108, 109, 110, 111, 112, 113, 114, 115, 116, 121, 123, 124, 125, 126, 338, 343, 345, 346, 347, 391, 392, 393, 394, 395, 396, 397, 496, 500, 507, 820, 821, 822, 824, 16, 19, 20, 23, 31, 32, 33, 34, 35, 36, 37, 38, 39, 40, 41, 42, 43, 47, 50, 51, 54, 56, 57, 59, 61, 70, 71, 72, 73, 74], 76: [77, 78, 79, 80, 81, 82, 83, 84, 85, 86, 92, 94, 95, 96, 97, 113, 114, 116, 123, 124, 125, 126, 338, 345, 346, 347, 390, 391, 392, 393, 394, 395, 396, 397, 444, 496, 804, 816, 819, 820, 821, 822, 823, 824, 825, 835, 836, 837, 838, 839, 841, 846, 33, 34, 35, 36, 37, 38, 39, 40, 41, 42, 50, 54, 55, 56, 57, 70, 71, 72, 73, 74, 75], 77: [78, 79, 80, 81, 82, 83, 84, 85, 86, 87, 88, 90, 92, 93, 94, 95, 96, 97, 113, 114, 116, 121, 123, 124, 125, 126, 127, 338, 345, 347, 391, 392, 393, 395, 396, 804, 816, 817, 819, 820, 821, 822, 823, 824, 825, 835, 836, 837, 838, 839, 841, 846, 849, 31, 32, 33, 34, 35, 36, 37, 38, 39, 40, 41, 42, 50, 51, 53, 54, 55, 56, 57, 71, 72, 73, 74, 75, 76], 78: [79, 80, 81, 82, 83, 84, 85, 86, 87, 88, 89, 90, 91, 92, 93, 94, 95, 96, 97, 98, 110, 111, 112, 113, 114, 115, 116, 117, 118, 119, 120, 121, 122, 123, 124, 125, 126, 127, 132, 150, 151, 177, 201, 227, 228, 230, 231, 232, 233, 338, 341, 342, 343, 344, 345, 346, 347, 348, 392, 393, 394, 395, 396, 507, 819, 820, 821, 822, 823, 824, 846, 849, 20, 23, 24, 27, 29, 30, 31, 32, 33, 34, 35, 36, 37, 38, 39, 40, 41, 42, 43, 46, 47, 49, 50, 51, 53, 54, 55, 56, 57, 70, 71, 72, 73, 74, 75, 76, 77], 79: [80, 81, 82, 83, 84, 85, 86, 87, 88, 89, 90, 91, 92, 93, 94, 95, 96, 97, 112, 113, 114, 115, 116, 117, 118, 119, 120, 121, 122, 123, 124, 125, 126, 127, 128, 129, 132, 150, 151, 231, 232, 331, 334, 335, 337, 338, 339, 341, 342, 343, 344, 345, 346, 347, 348, 349, 350, 351, 390, 391, 392, 393, 394, 396, 503, 507, 816, 817, 819, 820, 821, 822, 823, 846, 849, 30, 31, 32, 33, 34, 35, 36, 37, 38, 39, 40, 41, 42, 50, 53, 54, 55, 56, 72, 73, 74, 75, 76, 77, 78], 80: [81, 82, 83, 84, 85, 86, 87, 88, 89, 90, 91, 92, 93, 94, 96, 114, 115, 116, 117, 118, 121, 122, 123, 124, 125, 126, 127, 128, 338, 343, 345, 347, 392, 393, 804, 815, 816, 817, 818, 819, 820, 821, 822, 823, 824, 835, 836, 837, 838, 839, 841, 846, 849, 853, 31, 33, 35, 38, 39, 40, 41, 42, 49, 50, 51, 52, 53, 54, 55, 56, 57, 71, 72, 73, 74, 75, 76, 77, 78, 79], 81: [82, 83, 84, 85, 86, 87, 88, 89, 90, 91, 92, 93, 94, 95, 96, 113, 114, 115, 116, 117, 118, 121, 122, 123, 124, 125, 126, 127, 343, 347, 392, 393, 803, 804, 805, 806, 815, 816, 817, 818, 819, 820, 821, 822, 823, 824, 836, 837, 838, 839, 840, 841, 842, 843, 845, 846, 849, 20, 30, 31, 32, 33, 34, 35, 36, 37, 38, 39, 40, 41, 42, 43, 46, 47, 48, 49, 50, 51, 52, 53, 54, 55, 56, 57, 58, 59, 70, 71, 72, 73, 74, 75, 76, 77, 78, 79, 80], 82: [83, 84, 85, 86, 87, 88, 89, 90, 91, 92, 93, 94, 95, 96, 112, 113, 114, 115, 116, 117, 118, 119, 120, 121, 122, 123, 124, 125, 126, 127, 128, 132, 150, 151, 176, 177, 201, 227, 231, 232, 338, 343, 345, 347, 392, 393, 819, 820, 821, 822, 846, 849, 20, 27, 29, 30, 31, 32, 33, 34, 35, 36, 38, 39, 40, 41, 42, 46, 47, 49, 50, 51, 52, 53, 54, 55, 56, 71, 72, 73, 74, 75, 76, 77, 78, 79, 80, 81], 83: [84, 85, 86, 87, 88, 89, 90, 91, 92, 93, 94, 95, 96, 114, 115, 116, 117, 118, 119, 120, 121, 122, 123, 124, 125, 126, 127, 128, 129, 130, 132, 151, 176, 177, 200, 201, 231, 285, 334, 338, 343, 347, 392, 393, 813, 814, 815, 816, 817, 818, 819, 820, 821, 822, 823, 846, 849, 853, 29, 30, 31, 32, 33, 39, 40, 42, 49, 50, 51, 52, 53, 54, 55, 56, 72, 73, 74, 75, 76, 77, 78, 79, 80, 81, 82], 84: [85, 86, 87, 88, 89, 90, 91, 92, 93, 94, 114, 115, 116, 117, 118, 119, 120, 121, 122, 123, 124, 125, 126, 127, 128, 132, 176, 201, 804, 805, 812, 813, 814, 815, 816, 817, 818, 819, 820, 821, 822, 823, 824, 836, 837, 838, 839, 840, 841, 842, 843, 844, 845, 846, 847, 848, 849, 850, 851, 852, 853, 29, 30, 31, 32, 33, 34, 38, 39, 40, 41, 42, 46, 47, 48, 49, 50, 51, 52, 53, 54, 55, 56, 57, 58, 59, 70, 71, 72, 73, 74, 75, 76, 77, 78, 79, 80, 81, 82, 83], 85: [86, 87, 88, 89, 90, 91, 92, 93, 94, 95, 96, 112, 113, 114, 115, 116, 117, 118, 119, 120, 121, 122, 123, 124, 125, 126, 127, 128, 132, 176, 177, 199, 200, 201, 202, 203, 227, 231, 343, 393, 818, 819, 820, 821, 822, 841, 845, 846, 849, 20, 24, 27, 28, 29, 30, 31, 32, 33, 34, 35, 36, 38, 39, 40, 41, 42, 43, 44, 45, 46, 47, 48, 49, 50, 51, 52, 53, 54, 55, 56, 57, 58, 59, 69, 70, 71, 72, 73, 74, 75, 76, 77, 78, 79, 80, 81, 82, 83, 84], 86: [87, 88, 89, 90, 91, 92, 93, 94, 95, 96, 112, 113, 114, 115, 116, 117, 118, 119, 120, 121, 122, 123, 124, 125, 126, 127, 128, 129, 130, 131, 132, 133, 134, 135, 148, 149, 150, 151, 174, 175, 176, 177, 178, 179, 199, 200, 201, 202, 203, 204, 227, 228, 230, 231, 232, 233, 236, 334, 338, 341, 343, 819, 820, 846, 849, 27, 28, 29, 30, 31, 32, 33, 34, 40, 42, 46, 49, 50, 51, 52, 53, 54, 55, 56, 73, 74, 75, 76, 77, 78, 79, 80, 81, 82, 83, 84, 85], 87: [88, 89, 90, 91, 92, 93, 94, 114, 115, 116, 117, 118, 119, 120, 121, 122, 123, 124, 125, 126, 127, 128, 129, 130, 131, 132, 133, 151, 174, 175, 176, 177, 178, 199, 200, 201, 202, 203, 227, 285, 334, 816, 817, 818, 819, 820, 821, 822, 846, 849, 852, 853, 29, 30, 31, 32, 33, 42, 49, 50, 51, 52, 53, 54, 55, 56, 73, 77, 78, 79, 80, 81, 82, 83, 84, 85, 86], 88: [89, 90, 91, 92, 93, 94, 115, 116, 117, 118, 119, 120, 121, 123, 125, 126, 127, 128, 132, 176, 177, 178, 195, 199, 200, 201, 202, 203, 227, 818, 819, 820, 821, 822, 839, 841, 842, 845, 846, 848, 849, 852, 853, 20, 28, 29, 30, 31, 32, 33, 34, 40, 41, 42, 45, 46, 47, 48, 49, 50, 51, 52, 53, 54, 55, 56, 57, 58, 71, 72, 73, 74, 77, 78, 79, 80, 81, 82, 83, 84, 85, 86, 87], 89: [90, 91, 92, 93, 94, 115, 116, 117, 118, 119, 120, 121, 123, 125, 126, 127, 128, 132, 133, 134, 175, 176, 177, 178, 179, 194, 195, 198, 199, 200, 201, 202, 203, 204, 227, 230, 231, 849, 27, 28, 29, 30, 31, 32, 33, 42, 46, 49, 50, 52, 53, 54, 55, 73, 78, 79, 80, 81, 82, 83, 84, 85, 86, 87, 88], 90: [91, 92, 93, 94, 95, 112, 114, 115, 116, 117, 118, 119, 120, 121, 122, 123, 125, 126, 127, 128, 132, 133, 134, 150, 176, 177, 178, 179, 195, 199, 200, 201, 202, 203, 204, 227, 228, 230, 231, 232, 343, 849, 5, 6, 20, 23, 24, 25, 26, 27, 28, 29, 30, 31, 32, 33, 34, 40, 41, 42, 43, 44, 45, 46, 47, 48, 49, 50, 51, 52, 53, 54, 55, 56, 57, 58, 69, 70, 71, 72, 73, 77, 78, 79, 80, 81, 82, 83, 84, 85, 86, 87, 88, 89], 91: [92, 93, 94, 95, 96, 111, 112, 113, 114, 115, 116, 117, 118, 119, 120, 121, 122, 123, 126, 127, 128, 132, 133, 134, 135, 136, 137, 148, 150, 170, 175, 176, 177, 178, 179, 180, 181, 182, 184, 185, 186, 190, 191, 194, 195, 198, 199, 200, 201, 202, 203, 204, 205, 206, 207, 223, 224, 225, 226, 227, 228, 229, 230, 231, 232, 233, 236, 343, 20, 23, 24, 25, 26, 27, 28, 29, 30, 31, 32, 33, 34, 35, 40, 41, 42, 43, 45, 46, 47, 48, 49, 50, 51, 52, 53, 54, 56, 71, 72, 73, 78, 79, 80, 81, 82, 83, 84, 85, 86, 87, 88, 89, 90], 92: [93, 94, 95, 96, 97, 110, 111, 112, 113, 114, 115, 116, 117, 118, 119, 120, 121, 122, 123, 124, 125, 126, 127, 128, 132, 133, 134, 150, 176, 177, 178, 179, 200, 201, 202, 203, 204, 205, 226, 227, 228, 229, 230, 231, 232, 233, 234, 236, 338, 343, 393, 20, 21, 22, 23, 24, 25, 26, 27, 28, 29, 30, 31, 32, 33, 34, 35, 36, 38, 39, 40, 41, 42, 43, 45, 46, 47, 48, 49, 50, 51, 52, 53, 54, 55, 56, 71, 72, 73, 74, 75, 76, 77, 78, 79, 80, 81, 82, 83, 84, 85, 86, 87, 88, 89, 90, 91], 93: [94, 95, 96, 97, 98, 109, 110, 111, 112, 113, 114, 115, 116, 117, 118, 119, 120, 121, 122, 123, 126, 134, 150, 177, 179, 201, 202, 203, 204, 205, 226, 227, 228, 229, 230, 231, 232, 233, 234, 236, 343, 2, 5, 16, 17, 18, 19, 20, 21, 22, 23, 24, 25, 26, 27, 28, 29, 30, 31, 32, 33, 34, 35, 36, 37, 38, 39, 40, 41, 42, 43, 44, 45, 46, 47, 48, 49, 50, 51, 53, 54, 56, 70, 71, 72, 73, 74, 75, 77, 78, 79, 80, 81, 82, 83, 84, 85, 86, 87, 88, 89, 90, 91, 92], 94: [95, 96, 97, 98, 99, 100, 108, 109, 110, 111, 112, 113, 114, 115, 116, 117, 118, 119, 120, 121, 122, 123, 124, 125, 126, 127, 150, 177, 201, 203, 227, 228, 229, 230, 231, 232, 233, 234, 236, 338, 341, 342, 343, 345, 392, 393, 507, 16, 19, 20, 21, 22, 23, 24, 25, 26, 27, 28, 29, 30, 31, 32, 33, 34, 35, 36, 37, 38, 39, 40, 41, 42, 43, 46, 47, 49, 50, 53, 54, 56, 70, 71, 72, 73, 74, 75, 76, 77, 78, 79, 80, 81, 82, 83, 84, 85, 86, 87, 88, 89, 90, 91, 92, 93], 95: [96, 97, 98, 99, 100, 101, 104, 107, 108, 109, 110, 111, 112, 113, 114, 115, 116, 117, 120, 121, 122, 123, 126, 229, 230, 231, 232, 233, 234, 343, 393, 5, 13, 14, 15, 16, 17, 18, 19, 20, 21, 22, 23, 24, 25, 26, 27, 28, 29, 30, 31, 32, 33, 34, 35, 36, 37, 38, 39, 40, 41, 42, 43, 44, 46, 47, 49, 50, 54, 56, 61, 70, 71, 72, 73, 74, 75, 76, 77, 78, 79, 81, 82, 83, 85, 86, 90, 91, 92, 93, 94], 96: [97, 98, 99, 100, 101, 102, 103, 104, 105, 106, 107, 108, 109, 110, 111, 112, 113, 114, 115, 116, 117, 120, 121, 122, 123, 126, 229, 230, 231, 232, 233, 234, 338, 341, 342, 343, 344, 345, 346, 392, 393, 394, 395, 500, 504, 507, 15, 16, 17, 18, 19, 20, 21, 22, 23, 24, 25, 26, 27, 30, 31, 32, 33, 34, 35, 36, 37, 38, 39, 40, 41, 42, 43, 46, 50, 61, 70, 71, 72, 73, 74, 75, 76, 77, 78, 79, 80, 81, 82, 83, 85, 86, 91, 92, 93, 94, 95], 97: [98, 99, 100, 101, 102, 103, 104, 105, 106, 107, 108, 109, 110, 111, 112, 113, 114, 115, 116, 123, 232, 233, 342, 343, 393, 394, 395, 496, 500, 504, 507, 14, 15, 16, 17, 18, 19, 20, 21, 22, 23, 24, 26, 27, 31, 32, 33, 34, 35, 36, 37, 38, 39, 40, 41, 42, 43, 61, 70, 71, 72, 73, 74, 75, 76, 77, 78, 79, 92, 93, 94, 95, 96], 98: [99, 100, 101, 102, 103, 104, 105, 106, 107, 108, 109, 110, 111, 112, 113, 114, 115, 123, 229, 230, 231, 232, 233, 234, 235, 341, 342, 343, 393, 394, 395, 496, 497, 500, 501, 503, 504, 507, 15, 16, 18, 19, 20, 21, 22, 23, 24, 26, 27, 32, 33, 34, 35, 36, 37, 38, 39, 40, 41, 43, 75, 78, 93, 94, 95, 96, 97], 99: [100, 101, 102, 103, 104, 105, 106, 107, 108, 109, 110, 111, 112, 113, 114, 233, 393, 394, 395, 496, 497, 500, 501, 504, 507, 15, 16, 18, 19, 20, 22, 23, 32, 33, 34, 35, 36, 37, 38, 39, 40, 75, 94, 95, 96, 97, 98], 100: [101, 102, 103, 104, 105, 106, 107, 108, 109, 110, 111, 112, 113, 393, 394, 395, 396, 490, 492, 493, 494, 495, 496, 497, 498, 499, 500, 501, 503, 504, 507, 16, 19, 23, 34, 35, 36, 37, 38, 39, 40, 75, 94, 95, 96, 97, 98, 99], 101: [102, 103, 104, 105, 106, 107, 108, 109, 110, 111, 113, 393, 394, 395, 396, 489, 490, 492, 493, 496, 497, 500, 504, 1236, 15, 16, 19, 23, 34, 35, 36, 37, 38, 39, 40, 41, 61, 75, 95, 96, 97, 98, 99, 100], 102: [103, 104, 105, 106, 107, 108, 109, 110, 393, 394, 395, 396, 411, 442, 444, 485, 486, 487, 488, 489, 490, 491, 492, 493, 494, 495, 496, 497, 498, 499, 500, 501, 504, 1236, 16, 19, 35, 36, 37, 38, 39, 75, 96, 97, 98, 99, 100, 101], 103: [104, 105, 106, 107, 108, 109, 110, 111, 394, 395, 490, 493, 494, 496, 497, 498, 500, 501, 504, 19, 35, 36, 37, 38, 96, 97, 98, 99, 100, 101, 102], 104: [105, 106, 107, 108, 109, 110, 111, 490, 493, 15, 16, 18, 19, 20, 23, 34, 35, 36, 37, 38, 61, 75, 95, 96, 97, 98, 99, 100, 101, 102, 103], 105: [106, 107, 108, 109, 110, 111, 14, 15, 16, 17, 18, 19, 20, 22, 23, 34, 35, 36, 37, 96, 97, 98, 99, 100, 101, 102, 103, 104], 106: [107, 108, 109, 110, 111, 13, 14, 15, 16, 17, 18, 19, 20, 23, 34, 35, 36, 37, 38, 41, 43, 61, 96, 97, 98, 99, 100, 101, 102, 103, 104, 105], 107: [108, 109, 110, 111, 112, 3, 4, 5, 12, 13, 14, 15, 16, 17, 18, 19, 20, 21, 22, 23, 24, 25, 26, 32, 33, 34, 35, 36, 37, 38, 39, 40, 41, 42, 43, 61, 62, 63, 64, 65, 66, 68, 70, 95, 96, 97, 98, 99, 100, 101, 102, 103, 104, 105, 106], 108: [109, 110, 111, 112, 113, 114, 393, 395, 500, 13, 14, 15, 16, 17, 18, 19, 20, 21, 22, 23, 24, 26, 27, 32, 33, 34, 35, 36, 37, 38, 39, 40, 41, 43, 61, 75, 94, 95, 96, 97, 98, 99, 100, 101, 102, 103, 104, 105, 106, 107], 109: [110, 111, 112, 113, 114, 233, 497, 14, 15, 16, 17, 18, 19, 20, 21, 22, 23, 24, 26, 27, 32, 33, 34, 35, 36, 37, 38, 39, 40, 41, 43, 61, 75, 93, 94, 95, 96, 97, 98, 99, 100, 101, 102, 103, 104, 105, 106, 107, 108], 110: [111, 112, 113, 114, 115, 230, 232, 233, 393, 5, 13, 14, 15, 16, 17, 18, 19, 20, 21, 22, 23, 24, 25, 26, 27, 30, 31, 32, 33, 34, 35, 36, 37, 38, 39, 40, 41, 42, 43, 44, 46, 47, 50, 60, 61, 62, 63, 66, 68, 69, 70, 71, 72, 73, 74, 75, 78, 92, 93, 94, 95, 96, 97, 98, 99, 100, 101, 102, 103, 104, 105, 106, 107, 108, 109], 111: [112, 113, 114, 115, 116, 123, 229, 230, 231, 232, 233, 234, 235, 343, 15, 16, 17, 18, 19, 20, 21, 22, 23, 24, 25, 26, 27, 28, 30, 31, 32, 33, 34, 35, 36, 37, 38, 39, 40, 41, 42, 43, 73, 75, 78, 91, 92, 93, 94, 95, 96, 97, 98, 99, 100, 101, 103, 104, 105, 106, 107, 108, 109, 110], 112: [113, 114, 115, 116, 117, 118, 120, 121, 122, 123, 126, 150, 177, 201, 203, 204, 226, 227, 228, 229, 230, 231, 232, 233, 234, 235, 236, 341, 342, 343, 2, 3, 5, 15, 16, 17, 18, 19, 20, 21, 22, 23, 24, 25, 26, 27, 28, 29, 30, 31, 32, 33, 34, 35, 36, 37, 39, 40, 41, 42, 43, 46, 49, 50, 72, 73, 75, 78, 79, 82, 85, 86, 90, 91, 92, 93, 94, 95, 96, 97, 98, 99, 100, 107, 108, 109, 110, 111], 113: [114, 115, 116, 117, 120, 121, 122, 123, 124, 126, 150, 151, 225, 226, 227, 228, 229, 230, 231, 232, 233, 234, 235, 236, 237, 337, 338, 339, 340, 341, 342, 343, 344, 345, 346, 348, 392, 393, 394, 500, 503, 504, 507, 511, 16, 19, 20, 21, 22, 23, 24, 25, 26, 27, 28, 30, 31, 32, 33, 34, 35, 36, 37, 38, 39, 40, 41, 42, 43, 73, 74, 75, 76, 77, 78, 79, 81, 82, 85, 86, 91, 92, 93, 94, 95, 96, 97, 98, 99, 100, 101, 108, 109, 110, 111, 112], 114: [115, 116, 117, 118, 119, 120, 121, 122, 123, 124, 125, 126, 127, 128, 132, 134, 148, 149, 150, 151, 152, 153, 177, 179, 201, 203, 204, 224, 225, 226, 227, 228, 229, 230, 231, 232, 233, 234, 235, 236, 237, 334, 335, 337, 338, 339, 340, 341, 342, 343, 344, 345, 346, 347, 348, 392, 393, 503, 507, 511, 19, 20, 22, 23, 24, 25, 26, 27, 28, 29, 30, 31, 32, 33, 34, 35, 36, 37, 39, 40, 41, 42, 46, 50, 73, 74, 75, 76, 77, 78, 79, 80, 81, 82, 83, 84, 85, 86, 87, 90, 91, 92, 93, 94, 95, 96, 97, 98, 99, 108, 109, 110, 111, 112, 113], 115: [116, 117, 118, 119, 120, 121, 122, 123, 124, 125, 126, 127, 128, 132, 133, 134, 135, 136, 148, 149, 150, 151, 152, 153, 176, 177, 178, 179, 201, 202, 203, 204, 205, 206, 207, 222, 223, 224, 225, 226, 227, 228, 229, 230, 231, 232, 233, 234, 235, 236, 237, 238, 337, 338, 341, 342, 343, 19, 20, 21, 22, 23, 24, 25, 26, 27, 28, 29, 30, 31, 32, 33, 34, 35, 40, 41, 42, 46, 49, 50, 54, 73, 75, 78, 79, 80, 81, 82, 83, 84, 85, 86, 87, 88, 89, 90, 91, 92, 93, 94, 95, 96, 97, 98, 110, 111, 112, 113, 114], 116: [117, 118, 119, 120, 121, 122, 123, 124, 125, 126, 127, 128, 132, 133, 134, 135, 148, 149, 150, 151, 152, 175, 176, 177, 178, 179, 200, 201, 202, 203, 204, 205, 224, 225, 226, 227, 228, 229, 230, 231, 232, 233, 234, 235, 236, 237, 334, 337, 338, 341, 342, 343, 344, 345, 348, 392, 393, 20, 23, 24, 25, 26, 27, 28, 29, 30, 31, 32, 33, 34, 35, 39, 40, 41, 42, 46, 49, 50, 53, 54, 56, 72, 73, 74, 75, 76, 77, 78, 79, 80, 81, 82, 83, 84, 85, 86, 87, 88, 89, 90, 91, 92, 93, 94, 95, 96, 97, 111, 112, 113, 114, 115], 117: [118, 119, 120, 121, 122, 123, 124, 125, 126, 127, 128, 130, 131, 132, 133, 134, 135, 136, 137, 146, 147, 148, 149, 150, 151, 152, 153, 154, 155, 170, 174, 175, 176, 177, 178, 179, 180, 185, 194, 199, 200, 201, 202, 203, 204, 205, 206, 207, 220, 221, 222, 223, 224, 225, 226, 227, 228, 229, 230, 231, 232, 233, 234, 235, 236, 237, 238, 334, 337, 338, 341, 343, 23, 24, 26, 27, 28, 29, 30, 31, 32, 33, 40, 50, 54, 73, 78, 79, 80, 81, 82, 83, 84, 85, 86, 87, 88, 89, 90, 91, 92, 93, 94, 95, 96, 112, 113, 114, 115, 116], 118: [119, 120, 121, 122, 123, 124, 125, 126, 127, 128, 129, 130, 131, 132, 133, 134, 135, 136, 137, 145, 146, 147, 148, 149, 150, 151, 152, 153, 154, 170, 173, 174, 175, 176, 177, 178, 179, 180, 185, 191, 194, 195, 198, 199, 200, 201, 202, 203, 204, 205, 206, 207, 223, 224, 226, 227, 228, 229, 230, 231, 232, 233, 236, 286, 289, 293, 334, 337, 338, 341, 343, 27, 28, 29, 30, 31, 32, 33, 49, 50, 53, 54, 78, 79, 80, 81, 82, 83, 84, 85, 86, 87, 88, 89, 90, 91, 92, 93, 94, 112, 114, 115, 116, 117], 119: [120, 121, 122, 123, 124, 125, 126, 127, 128, 129, 130, 131, 132, 133, 134, 135, 136, 137, 145, 146, 147, 148, 149, 150, 151, 152, 153, 154, 155, 156, 170, 171, 172, 173, 174, 175, 176, 177, 178, 179, 180, 185, 194, 198, 199, 200, 201, 202, 203, 204, 205, 206, 207, 220, 221, 222, 223, 224, 225, 226, 227, 228, 229, 230, 231, 232, 233, 234, 235, 236, 237, 238, 239, 241, 286, 289, 293, 333, 334, 337, 338, 341, 343, 518, 27, 29, 30, 31, 33, 78, 79, 82, 83, 84, 85, 86, 87, 88, 89, 90, 91, 92, 93, 94, 114, 115, 116, 117, 118], 120: [121, 122, 123, 124, 125, 126, 127, 128, 129, 130, 131, 132, 133, 134, 135, 136, 137, 145, 146, 147, 148, 149, 150, 151, 152, 153, 154, 155, 156, 170, 173, 174, 175, 176, 177, 178, 179, 180, 185, 194, 199, 200, 201, 202, 203, 204, 205, 206, 207, 219, 220, 221, 222, 223, 224, 225, 226, 227, 228, 229, 230, 231, 232, 233, 234, 235, 236, 237, 238, 239, 241, 286, 331, 333, 334, 335, 336, 337, 338, 339, 340, 341, 342, 343, 344, 518, 26, 27, 28, 29, 30, 31, 32, 33, 78, 79, 82, 83, 84, 85, 86, 87, 88, 89, 90, 91, 92, 93, 94, 95, 96, 112, 113, 114, 115, 116, 117, 118, 119], 121: [122, 123, 124, 125, 126, 127, 128, 129, 130, 131, 132, 133, 134, 135, 136, 146, 147, 148, 149, 150, 151, 152, 153, 154, 155, 173, 174, 175, 176, 177, 178, 179, 199, 200, 201, 202, 203, 204, 205, 223, 224, 225, 226, 227, 228, 229, 230, 231, 232, 233, 234, 235, 236, 237, 238, 239, 282, 283, 285, 286, 289, 331, 332, 333, 334, 335, 336, 337, 338, 339, 340, 341, 342, 343, 344, 345, 347, 348, 518, 27, 29, 30, 31, 32, 33, 40, 50, 54, 73, 75, 77, 78, 79, 80, 81, 82, 83, 84, 85, 86, 87, 88, 89, 90, 91, 92, 93, 94, 95, 96, 112, 113, 114, 115, 116, 117, 118, 119, 120], 122: [123, 124, 125, 126, 127, 128, 129, 130, 131, 132, 133, 134, 135, 147, 148, 149, 150, 151, 152, 153, 154, 155, 156, 175, 176, 177, 179, 201, 203, 223, 224, 225, 226, 227, 228, 229, 230, 231, 232, 233, 234, 235, 236, 237, 238, 239, 282, 283, 286, 330, 331, 332, 333, 334, 335, 336, 337, 338, 339, 340, 341, 342, 343, 344, 345, 346, 347, 348, 349, 351, 352, 392, 393, 503, 507, 511, 514, 517, 518, 521, 27, 30, 33, 40, 78, 79, 80, 81, 82, 83, 84, 85, 86, 87, 90, 91, 92, 93, 94, 95, 96, 112, 113, 114, 115, 116, 117, 118, 119, 120, 121], 123: [124, 125, 126, 127, 128, 129, 130, 131, 132, 133, 134, 148, 149, 150, 151, 152, 153, 154, 176, 177, 201, 203, 227, 228, 229, 230, 231, 232, 233, 234, 235, 236, 237, 282, 283, 285, 286, 330, 331, 332, 333, 334, 335, 336, 337, 338, 339, 340, 341, 342, 343, 344, 345, 346, 347, 348, 349, 350, 351, 392, 393, 503, 507, 518, 27, 30, 31, 32, 33, 34, 35, 40, 50, 54, 73, 74, 75, 76, 77, 78, 79, 80, 81, 82, 83, 84, 85, 86, 87, 88, 89, 90, 91, 92, 93, 94, 95, 96, 97, 98, 111, 112, 113, 114, 115, 116, 117, 118, 119, 120, 121, 122], 124: [125, 126, 127, 128, 129, 130, 131, 132, 133, 148, 149, 150, 151, 152, 153, 154, 176, 231, 232, 236, 237, 280, 281, 282, 283, 284, 285, 286, 287, 326, 327, 328, 329, 330, 331, 332, 333, 334, 335, 336, 337, 338, 339, 340, 341, 342, 343, 344, 345, 346, 347, 348, 349, 350, 351, 352, 353, 354, 355, 356, 358, 378, 382, 390, 391, 392, 393, 503, 507, 510, 511, 514, 517, 518, 520, 521, 522, 524, 525, 40, 75, 76, 77, 78, 79, 80, 81, 82, 83, 84, 85, 86, 87, 92, 94, 113, 114, 115, 116, 117, 118, 119, 120, 121, 122, 123], 125: [126, 127, 128, 129, 130, 131, 132, 149, 150, 151, 152, 176, 231, 232, 282, 283, 285, 286, 329, 330, 331, 332, 333, 334, 335, 336, 337, 338, 339, 341, 342, 343, 344, 345, 346, 347, 348, 349, 350, 351, 352, 354, 390, 391, 392, 393, 507, 816, 817, 819, 820, 821, 822, 823, 33, 40, 54, 73, 74, 75, 76, 77, 78, 79, 80, 81, 82, 83, 84, 85, 86, 87, 88, 89, 90, 92, 94, 114, 115, 116, 117, 118, 119, 120, 121, 122, 123, 124], 126: [127, 128, 129, 130, 131, 132, 133, 134, 148, 149, 150, 151, 152, 153, 174, 175, 176, 177, 200, 201, 203, 227, 228, 230, 231, 232, 233, 236, 282, 283, 285, 286, 289, 330, 331, 333, 334, 335, 337, 338, 339, 341, 343, 344, 345, 347, 348, 351, 392, 393, 819, 820, 821, 822, 849, 30, 31, 32, 33, 35, 40, 50, 53, 54, 56, 73, 74, 75, 76, 77, 78, 79, 80, 81, 82, 83, 84, 85, 86, 87, 88, 89, 90, 91, 92, 93, 94, 95, 96, 112, 113, 114, 115, 116, 117, 118, 119, 120, 121, 122, 123, 124, 125], 127: [128, 129, 130, 131, 132, 133, 134, 135, 147, 148, 149, 150, 151, 152, 153, 154, 155, 156, 173, 174, 175, 176, 177, 178, 179, 200, 201, 203, 224, 227, 228, 229, 230, 231, 232, 233, 235, 236, 237, 238, 239, 273, 277, 279, 280, 281, 282, 283, 284, 285, 286, 287, 289, 290, 293, 329, 330, 331, 332, 333, 334, 335, 336, 337, 338, 339, 340, 341, 342, 343, 344, 345, 347, 348, 349, 351, 354, 355, 392, 518, 521, 30, 77, 78, 79, 80, 81, 82, 83, 84, 85, 86, 87, 88, 89, 90, 91, 92, 94, 114, 115, 116, 117, 118, 119, 120, 121, 122, 123, 124, 125, 126], 128: [129, 130, 131, 132, 133, 134, 135, 147, 148, 149, 150, 151, 152, 153, 154, 156, 170, 171, 172, 173, 174, 175, 176, 177, 178, 200, 201, 227, 231, 263, 264, 265, 271, 273, 274, 277, 279, 280, 281, 282, 283, 284, 285, 286, 287, 288, 289, 290, 292, 293, 329, 330, 331, 332, 333, 334, 335, 336, 337, 338, 341, 343, 347, 348, 518, 521, 525, 528, 79, 80, 82, 83, 84, 85, 86, 87, 88, 89, 90, 91, 92, 114, 115, 116, 117, 118, 119, 120, 121, 122, 123, 124, 125, 126, 127], 129: [130, 131, 132, 133, 134, 147, 148, 149, 150, 151, 152, 153, 154, 156, 172, 173, 174, 175, 176, 239, 262, 263, 264, 271, 272, 273, 274, 275, 276, 277, 278, 279, 280, 281, 282, 283, 284, 285, 286, 287, 288, 289, 290, 291, 292, 293, 319, 320, 321, 322, 323, 324, 325, 326, 327, 328, 329, 330, 331, 332, 333, 334, 335, 336, 337, 338, 347, 348, 351, 352, 354, 355, 358, 362, 518, 520, 521, 522, 523, 524, 525, 526, 527, 528, 529, 530, 531, 532, 533, 534, 535, 536, 539, 540, 79, 83, 86, 87, 118, 119, 120, 121, 122, 123, 124, 125, 126, 127, 128], 130: [131, 132, 133, 134, 135, 147, 148, 149, 150, 151, 152, 153, 154, 155, 156, 169, 170, 171, 172, 173, 174, 175, 176, 177, 178, 200, 239, 257, 261, 262, 263, 264, 265, 269, 270, 271, 272, 273, 274, 275, 276, 277, 278, 279, 280, 281, 282, 283, 284, 285, 286, 287, 288, 289, 290, 291, 292, 293, 294, 329, 330, 331, 332, 333, 334, 335, 336, 337, 338, 518, 521, 522, 524, 525, 526, 528, 529, 532, 533, 605, 83, 86, 87, 117, 118, 119, 120, 121, 122, 123, 124, 125, 126, 127, 128, 129], 131: [132, 133, 134, 135, 136, 145, 146, 147, 148, 149, 150, 151, 152, 153, 154, 155, 156, 157, 168, 169, 170, 171, 172, 173, 174, 175, 176, 177, 178, 198, 200, 201, 224, 228, 231, 236, 237, 238, 239, 240, 241, 242, 244, 252, 257, 262, 263, 264, 271, 273, 274, 276, 277, 278, 279, 280, 281, 282, 283, 284, 285, 286, 287, 288, 289, 290, 291, 292, 293, 294, 295, 305, 330, 331, 332, 333, 334, 335, 336, 337, 338, 341, 518, 521, 522, 525, 526, 528, 529, 605, 86, 87, 117, 118, 119, 120, 121, 122, 123, 124, 125, 126, 127, 128, 129, 130], 132: [133, 134, 135, 136, 137, 145, 146, 147, 148, 149, 150, 151, 152, 153, 154, 155, 156, 157, 169, 170, 171, 172, 173, 174, 175, 176, 177, 178, 179, 194, 198, 199, 200, 201, 202, 203, 220, 221, 223, 224, 225, 227, 228, 229, 231, 232, 236, 237, 238, 239, 241, 242, 244, 263, 264, 273, 277, 279, 281, 282, 283, 284, 285, 286, 287, 288, 289, 290, 291, 292, 293, 294, 331, 332, 333, 334, 335, 336, 337, 338, 341, 343, 518, 521, 525, 30, 78, 79, 82, 83, 84, 85, 86, 87, 88, 89, 90, 91, 92, 114, 115, 116, 117, 118, 119, 120, 121, 122, 123, 124, 125, 126, 127, 128, 129, 130, 131], 133: [134, 135, 136, 137, 138, 144, 145, 146, 147, 148, 149, 150, 151, 152, 153, 154, 155, 156, 157, 158, 160, 165, 166, 167, 168, 169, 170, 171, 172, 173, 174, 175, 176, 177, 178, 179, 180, 194, 197, 198, 199, 200, 201, 202, 203, 204, 205, 207, 217, 219, 220, 221, 222, 223, 224, 225, 226, 227, 228, 229, 230, 231, 232, 236, 237, 238, 239, 240, 241, 242, 243, 244, 245, 246, 249, 252, 254, 257, 262, 263, 264, 273, 277, 279, 281, 282, 283, 284, 285, 286, 287, 288, 289, 290, 291, 292, 293, 294, 295, 296, 305, 331, 333, 334, 337, 341, 518, 521, 522, 525, 526, 529, 605, 30, 86, 87, 89, 90, 91, 92, 115, 116, 117, 118, 119, 120, 121, 122, 123, 124, 126, 127, 128, 129, 130, 131, 132], 134: [135, 136, 137, 138, 143, 144, 145, 146, 147, 148, 149, 150, 151, 152, 153, 154, 155, 156, 157, 158, 159, 160, 166, 167, 168, 169, 170, 171, 172, 173, 174, 175, 176, 177, 178, 179, 180, 181, 182, 184, 185, 190, 191, 194, 195, 198, 199, 200, 201, 202, 203, 204, 205, 206, 207, 208, 209, 210, 216, 217, 218, 219, 220, 221, 222, 223, 224, 225, 226, 227, 228, 229, 230, 231, 232, 233, 234, 235, 236, 237, 238, 239, 240, 241, 242, 243, 244, 286, 289, 290, 293, 294, 333, 334, 337, 341, 343, 518, 27, 29, 30, 86, 89, 90, 91, 92, 93, 114, 115, 116, 117, 118, 119, 120, 121, 122, 123, 126, 127, 128, 129, 130, 131, 132, 133], 135: [136, 137, 138, 139, 142, 143, 144, 145, 146, 147, 148, 149, 150, 151, 152, 153, 154, 155, 156, 157, 158, 159, 160, 162, 163, 164, 165, 166, 167, 168, 169, 170, 171, 172, 173, 174, 175, 176, 177, 178, 179, 180, 181, 182, 183, 184, 185, 190, 191, 193, 194, 195, 196, 197, 198, 199, 200, 201, 202, 203, 204, 205, 206, 207, 208, 209, 210, 215, 216, 217, 218, 219, 220, 221, 222, 223, 224, 225, 226, 227, 228, 229, 230, 231, 232, 236, 238, 239, 240, 241, 242, 243, 244, 246, 254, 257, 258, 263, 264, 286, 289, 290, 293, 294, 334, 30, 86, 91, 115, 116, 117, 118, 119, 120, 121, 122, 127, 128, 130, 131, 132, 133, 134], 136: [137, 138, 139, 140, 141, 142, 143, 144, 145, 146, 147, 148, 149, 150, 151, 152, 153, 154, 155, 156, 157, 158, 159, 160, 161, 162, 163, 164, 165, 166, 167, 168, 169, 170, 171, 172, 173, 174, 175, 176, 177, 178, 179, 180, 181, 182, 183, 184, 185, 186, 187, 190, 191, 194, 195, 197, 198, 199, 200, 201, 202, 203, 204, 205, 206, 207, 208, 209, 210, 211, 212, 213, 214, 215, 216, 217, 218, 219, 220, 221, 222, 223, 224, 225, 226, 227, 228, 229, 230, 231, 232, 236, 238, 239, 241, 242, 243, 244, 245, 246, 293, 294, 30, 91, 115, 117, 118, 119, 120, 121, 131, 132, 133, 134, 135], 137: [138, 139, 140, 141, 142, 143, 144, 145, 146, 147, 148, 149, 150, 154, 155, 156, 157, 158, 159, 160, 161, 162, 163, 164, 165, 166, 167, 168, 169, 170, 171, 172, 173, 174, 175, 176, 177, 178, 179, 180, 181, 182, 183, 184, 185, 186, 187, 188, 189, 190, 191, 192, 193, 194, 195, 196, 197, 198, 199, 200, 201, 202, 203, 204, 205, 206, 207, 208, 209, 210, 213, 214, 215, 216, 217, 218, 219, 220, 221, 222, 223, 224, 225, 226, 227, 228, 229, 230, 241, 242, 243, 244, 246, 251, 254, 257, 258, 293, 294, 91, 117, 118, 119, 120, 132, 133, 134, 135, 136], 138: [139, 140, 141, 142, 143, 144, 145, 146, 147, 148, 155, 156, 157, 158, 159, 160, 161, 162, 163, 164, 165, 166, 167, 168, 169, 170, 171, 173, 175, 177, 178, 179, 180, 181, 182, 183, 184, 185, 186, 187, 188, 189, 190, 191, 193, 194, 195, 198, 200, 201, 202, 203, 204, 205, 206, 207, 208, 209, 210, 211, 212, 213, 214, 215, 216, 217, 218, 219, 220, 221, 222, 223, 224, 225, 226, 227, 228, 230, 241, 242, 243, 244, 246, 133, 134, 135, 136, 137], 139: [140, 141, 142, 143, 144, 145, 146, 147, 156, 157, 158, 159, 160, 161, 162, 163, 164, 165, 166, 167, 168, 169, 170, 178, 179, 180, 181, 182, 183, 184, 185, 186, 187, 188, 189, 190, 191, 192, 193, 194, 195, 197, 198, 202, 203, 204, 205, 206, 207, 208, 209, 210, 211, 212, 213, 214, 215, 216, 217, 218, 219, 220, 221, 222, 223, 224, 225, 226, 241, 243, 246, 135, 136, 137, 138], 140: [141, 142, 143, 144, 145, 146, 157, 158, 159, 160, 161, 162, 163, 164, 165, 166, 167, 179, 180, 181, 182, 183, 184, 185, 186, 187, 190, 194, 205, 206, 207, 208, 209, 210, 211, 212, 213, 214, 215, 216, 217, 218, 219, 220, 221, 222, 223, 224, 241, 243, 136, 137, 138, 139], 141: [142, 143, 144, 145, 146, 157, 158, 159, 160, 161, 162, 163, 164, 165, 166, 167, 169, 181, 182, 183, 184, 187, 190, 207, 208, 209, 210, 211, 212, 213, 214, 215, 216, 217, 218, 219, 220, 221, 222, 223, 241, 243, 244, 245, 246, 251, 136, 137, 138, 139, 140], 142: [143, 144, 145, 146, 147, 157, 158, 159, 160, 161, 162, 163, 164, 165, 166, 167, 168, 169, 170, 178, 179, 180, 181, 182, 183, 184, 185, 187, 190, 194, 207, 208, 209, 210, 212, 213, 214, 215, 216, 217, 218, 219, 220, 221, 222, 223, 241, 243, 244, 245, 246, 247, 251, 135, 136, 137, 138, 139, 140, 141], 143: [144, 145, 146, 147, 155, 156, 157, 158, 159, 160, 161, 162, 163, 164, 165, 166, 167, 168, 169, 170, 171, 172, 173, 175, 177, 178, 179, 180, 181, 182, 183, 184, 185, 186, 187, 188, 189, 190, 191, 192, 193, 194, 195, 196, 197, 198, 200, 202, 203, 204, 205, 207, 209, 210, 212, 213, 214, 215, 216, 217, 218, 219, 220, 221, 222, 223, 224, 241, 242, 243, 244, 245, 246, 247, 251, 253, 254, 294, 648, 651, 652, 134, 135, 136, 137, 138, 139, 140, 141, 142], 144: [145, 146, 147, 148, 155, 156, 157, 158, 159, 160, 161, 162, 163, 164, 165, 166, 167, 168, 169, 170, 171, 172, 173, 174, 175, 177, 178, 179, 180, 181, 182, 183, 184, 185, 186, 187, 190, 191, 193, 194, 197, 198, 200, 202, 203, 204, 205, 206, 207, 208, 209, 210, 211, 212, 213, 214, 215, 216, 217, 218, 219, 220, 221, 222, 223, 224, 225, 226, 227, 241, 242, 243, 244, 245, 246, 247, 251, 294, 133, 134, 135, 136, 137, 138, 139, 140, 141, 142, 143], 145: [146, 147, 148, 149, 150, 153, 154, 155, 156, 157, 158, 159, 160, 161, 162, 163, 164, 165, 166, 167, 168, 169, 170, 171, 172, 173, 174, 175, 176, 177, 178, 179, 180, 181, 182, 183, 184, 185, 190, 191, 193, 194, 195, 197, 198, 199, 200, 201, 202, 203, 204, 205, 206, 207, 208, 209, 210, 211, 212, 213, 214, 215, 216, 217, 218, 219, 220, 221, 222, 223, 224, 225, 226, 227, 228, 238, 239, 240, 241, 242, 243, 244, 245, 246, 247, 248, 249, 250, 251, 252, 253, 254, 257, 258, 263, 264, 289, 290, 293, 294, 295, 118, 119, 120, 131, 132, 133, 134, 135, 136, 137, 138, 139, 140, 141, 142, 143, 144], 146: [147, 148, 149, 150, 151, 152, 153, 154, 155, 156, 157, 158, 159, 160, 161, 162, 163, 164, 165, 166, 167, 168, 169, 170, 171, 172, 173, 174, 175, 176, 177, 178, 179, 180, 181, 182, 183, 184, 185, 190, 194, 198, 200, 201, 202, 203, 204, 205, 206, 207, 208, 209, 210, 211, 212, 213, 214, 215, 216, 217, 218, 219, 220, 221, 222, 223, 224, 225, 226, 227, 228, 229, 230, 231, 236, 237, 238, 239, 240, 241, 242, 243, 244, 245, 246, 247, 249, 251, 290, 293, 294, 117, 118, 119, 120, 121, 131, 132, 133, 134, 135, 136, 137, 138, 139, 140, 141, 142, 143, 144, 145], 147: [148, 149, 150, 151, 152, 153, 154, 155, 156, 157, 158, 159, 160, 161, 162, 163, 164, 165, 166, 167, 168, 169, 170, 171, 172, 173, 174, 175, 176, 177, 178, 179, 180, 181, 184, 190, 194, 195, 197, 198, 199, 200, 201, 202, 203, 204, 205, 206, 207, 208, 209, 210, 211, 212, 213, 214, 215, 216, 217, 218, 219, 220, 221, 222, 223, 224, 225, 226, 227, 228, 229, 230, 231, 232, 236, 237, 238, 239, 240, 241, 242, 243, 244, 245, 246, 247, 248, 249, 250, 251, 252, 253, 254, 255, 257, 258, 263, 264, 286, 287, 289, 290, 291, 292, 293, 294, 295, 333, 334, 337, 341, 518, 117, 118, 119, 120, 121, 122, 127, 128, 129, 130, 131, 132, 133, 134, 135, 136, 137, 138, 139, 142, 143, 144, 145, 146], 148: [149, 150, 151, 152, 153, 154, 155, 156, 157, 158, 159, 160, 166, 168, 169, 170, 171, 172, 173, 174, 175, 176, 177, 178, 179, 180, 181, 194, 198, 200, 201, 202, 203, 204, 205, 206, 207, 208, 209, 210, 211, 212, 216, 217, 218, 219, 220, 221, 222, 223, 224, 225, 226, 227, 228, 229, 230, 231, 232, 233, 234, 235, 236, 237, 238, 239, 240, 241, 242, 243, 244, 246, 283, 286, 289, 290, 293, 294, 331, 333, 334, 335, 336, 337, 338, 339, 340, 341, 343, 514, 515, 518, 522, 30, 86, 91, 114, 115, 116, 117, 118, 119, 120, 121, 122, 123, 124, 126, 127, 128, 129, 130, 131, 132, 133, 134, 135, 136, 137, 138, 144, 145, 146, 147], 149: [150, 151, 152, 153, 154, 155, 156, 157, 158, 169, 170, 171, 172, 173, 174, 175, 176, 177, 178, 179, 200, 201, 203, 205, 210, 217, 220, 221, 222, 223, 224, 225, 226, 227, 228, 229, 230, 231, 232, 233, 234, 235, 236, 237, 238, 239, 240, 241, 242, 243, 244, 263, 273, 279, 281, 282, 283, 284, 285, 286, 287, 288, 289, 290, 291, 293, 294, 330, 331, 332, 333, 334, 335, 336, 337, 338, 339, 340, 341, 342, 343, 348, 514, 515, 518, 521, 522, 525, 86, 114, 115, 116, 117, 118, 119, 120, 121, 122, 123, 124, 125, 126, 127, 128, 129, 130, 131, 132, 133, 134, 135, 136, 137, 145, 146, 147, 148], 150: [151, 152, 153, 154, 155, 156, 157, 170, 173, 174, 175, 176, 177, 178, 179, 200, 201, 202, 203, 204, 205, 206, 207, 210, 219, 220, 221, 222, 223, 224, 225, 226, 227, 228, 229, 230, 231, 232, 233, 234, 235, 236, 237, 238, 239, 240, 241, 242, 244, 282, 283, 286, 289, 290, 293, 331, 332, 333, 334, 335, 336, 337, 338, 339, 340, 341, 342, 343, 344, 345, 348, 511, 514, 515, 517, 518, 521, 522, 27, 30, 78, 79, 82, 86, 90, 91, 92, 93, 94, 112, 113, 114, 115, 116, 117, 118, 119, 120, 121, 122, 123, 124, 125, 126, 127, 128, 129, 130, 131, 132, 133, 134, 135, 136, 137, 145, 146, 147, 148, 149], 151: [152, 153, 154, 155, 156, 173, 174, 175, 176, 177, 178, 179, 200, 201, 221, 223, 224, 225, 226, 227, 228, 229, 230, 231, 232, 233, 234, 235, 236, 237, 238, 239, 240, 241, 242, 273, 281, 282, 283, 284, 285, 286, 287, 288, 289, 290, 293, 329, 330, 331, 332, 333, 334, 335, 336, 337, 338, 339, 340, 341, 342, 343, 344, 345, 347, 348, 349, 351, 352, 355, 510, 511, 513, 514, 515, 516, 517, 518, 519, 520, 521, 522, 525, 78, 79, 82, 83, 86, 87, 113, 114, 115, 116, 117, 118, 119, 120, 121, 122, 123, 124, 125, 126, 127, 128, 129, 130, 131, 132, 133, 134, 135, 136, 146, 147, 148, 149, 150], 152: [153, 154, 155, 156, 157, 172, 173, 174, 175, 176, 177, 179, 221, 224, 225, 227, 228, 229, 231, 232, 233, 234, 235, 236, 237, 238, 239, 240, 241, 242, 244, 273, 279, 280, 281, 282, 283, 284, 285, 286, 287, 288, 289, 290, 291, 293, 294, 329, 330, 331, 332, 333, 334, 335, 336, 337, 338, 339, 340, 341, 342, 343, 344, 345, 348, 351, 352, 355, 510, 511, 513, 514, 515, 516, 517, 518, 519, 520, 521, 522, 523, 524, 525, 526, 528, 529, 114, 115, 116, 117, 118, 119, 120, 121, 122, 123, 124, 125, 126, 127, 128, 129, 130, 131, 132, 133, 134, 135, 136, 146, 147, 148, 149, 150, 151], 153: [154, 155, 156, 157, 158, 173, 174, 175, 176, 177, 179, 210, 217, 220, 221, 222, 223, 224, 225, 226, 227, 228, 229, 230, 231, 232, 233, 234, 235, 236, 237, 238, 239, 240, 241, 242, 243, 244, 282, 283, 284, 286, 287, 289, 290, 293, 331, 332, 333, 334, 335, 336, 337, 338, 339, 340, 341, 342, 343, 344, 511, 513, 514, 515, 516, 517, 518, 519, 520, 521, 522, 525, 114, 115, 117, 118, 119, 120, 121, 122, 123, 124, 126, 127, 128, 129, 130, 131, 132, 133, 134, 135, 136, 145, 146, 147, 148, 149, 150, 151, 152], 154: [155, 156, 157, 158, 159, 160, 164, 165, 166, 170, 171, 173, 174, 175, 176, 177, 178, 179, 180, 181, 197, 198, 199, 219], 155: [309, 310, 311, 312, 313, 318, 319, 320, 322, 323, 324, 325, 326, 327, 328, 329, 330, 331, 332, 333, 334, 335, 336, 337, 338, 348, 349, 350, 351, 352, 353, 354, 355, 372, 374, 375, 399, 418, 154], 156: [463, 464, 465, 466, 467, 468, 469, 470, 471, 472, 473, 474, 475, 476, 477, 478, 479, 480, 481, 482, 483, 484, 485, 486, 487, 488, 489, 490, 491, 493, 501, 502, 503, 504, 505, 506, 508, 522, 524, 525, 526, 527, 528, 566, 571, 154], 157: [617, 618, 619, 620, 621, 622, 623, 624, 625, 626, 627, 628, 629, 630, 631, 632, 633, 634, 635, 636, 637, 638, 639, 640, 641, 642, 643, 644, 646, 653, 654, 655, 656, 657, 658, 659, 660, 661, 673, 675, 677, 678, 679, 680, 681, 682, 719, 154], 158: [771, 772, 773, 774, 775, 776, 777, 778, 779, 780, 781, 782, 783, 784, 785, 786, 787, 788, 789, 790, 791, 792, 793, 794, 795, 796, 797, 798, 799, 800, 801, 804, 805, 806, 807, 808, 809, 810, 811, 812, 813, 814, 815, 816, 817, 821, 822, 823, 824, 825, 826, 827, 828, 829, 830, 831, 832, 833, 834, 835, 836, 837, 838, 855, 858, 860, 872, 875, 877, 154], 159: [925, 926, 927, 928, 929, 930, 931, 932, 933, 934, 935, 936, 937, 938, 939, 940, 941, 942, 943, 944, 945, 946, 948, 949, 950, 951, 952, 954, 959, 960, 961, 962, 963, 964, 965, 966, 967, 968, 969, 970, 971, 972, 974, 975, 976, 977, 978, 979, 980, 981, 982, 983, 984, 985, 986, 987, 988, 989, 990, 1008, 154], 160: [1079, 1080, 1081, 1082, 1083, 1084, 1085, 1087, 1088, 1089, 1091, 1092, 1095, 1096, 1112, 1113, 1114, 1115, 1116, 1117, 1118, 1119, 1120, 1121, 1122, 1123, 1128, 1129, 1130, 1131, 1132, 1133, 1134, 1135, 1136, 1137, 1138, 1139, 1140, 1141, 1142, 154], 161: [1233, 1234, 1235, 1236, 1237, 1238, 1239, 1241, 1242, 1244, 1245, 1248, 1266, 1267, 1268, 1269, 1270, 1271, 1272, 1273, 1276, 1282, 1283, 1284, 1285, 1286, 1287, 1288, 1289, 1290, 1291, 1292, 1293, 1294, 1295], 162: [1387, 1388, 1389, 1390, 1391, 1392, 1394, 1395, 1397, 1398, 1401, 1420, 1421, 1422, 1424, 1425, 1435, 1436, 1437, 1438, 1439, 1440, 1441, 1442, 1443, 1444, 1445, 1446, 1447], 163: [], 164: [175, 176, 177, 178, 179, 180, 181, 182, 184, 185, 188, 207, 208, 224, 225, 226, 227, 228, 229, 230, 231, 232, 233, 154], 165: [330, 331, 332, 333, 334, 335, 336, 337, 338, 339, 340, 342, 361, 362, 379, 380, 381, 382, 383, 384, 385, 386, 387, 154], 166: [485, 486, 487, 488, 489, 490, 491, 492, 493, 494, 496, 497, 506, 515, 516, 532, 533, 534, 535, 536, 537, 538, 539, 540, 541, 542, 579, 154], 167: [640, 641, 642, 643, 644, 645, 646, 647, 648, 649, 650, 651, 652, 653, 654, 658, 660, 662, 667, 668, 669, 670, 671, 672, 673, 674, 684, 685, 686, 687, 688, 689, 690, 691, 692, 693, 694, 695, 696, 697, 721, 732, 733, 734, 736], 168: [795, 796, 797, 798, 799, 800, 801, 802, 803, 804, 805, 812, 814, 815, 816, 817, 821, 822, 823, 824, 825, 826, 827, 839, 840, 841, 842, 843, 844, 845, 846, 847, 848, 849, 850, 851, 875, 877, 885, 886, 887, 888, 889, 890], 169: [950, 951, 952, 953, 954, 955, 956, 957, 958, 959, 960, 966, 968, 969, 970, 971, 975, 976, 977, 978, 994, 995, 996, 997, 998, 999, 1000, 1001, 1002, 1003, 1004, 1029, 1030, 1031, 1032, 1033, 1035, 1038, 1039, 1040, 1041, 1042, 1043, 1044, 1045, 1046], 170: [1105, 1106, 1107, 1108, 1109, 1110, 1111, 1112, 1113, 1114, 1115, 1119, 1120, 1121, 1122, 1123, 1124, 1125, 1126, 1127, 1128, 1129, 1130, 1131, 1132, 1133, 1134, 1135, 1138, 1146, 1147, 1148, 1149, 1150, 1151, 1152, 1153, 1154, 1155, 1156, 1157, 1158, 1159, 1160, 1161, 1162, 1163, 1181, 1182, 1183, 1184, 1185, 1186, 1187, 1188, 1189, 1190, 1192, 1193, 1194, 1195, 1196, 1197, 1198, 1199, 1200, 1201, 154], 171: [1260, 1261, 1262, 1263, 1264, 1265, 1266, 1267, 1268, 1269, 1270, 1272, 1273, 1274, 1275, 1276, 1277, 1278, 1279, 1281, 1282, 1283, 1284, 1285, 1286, 1287, 1288, 1289, 1290, 1291, 1292, 1293, 1298, 1299, 1300, 1301, 1302, 1303, 1304, 1305, 1306, 1307, 1308, 1309, 1310, 1311, 1312, 1313, 1314, 1315, 1335, 1337, 1338, 1339, 1347, 1348, 1349, 1350, 1351, 1352, 1353, 1354, 154], 172: [1415, 1416, 1417, 1418, 1419, 1420, 1421, 1422, 1423, 1424, 1428, 1429, 1430, 1431, 1432, 1433, 1437, 1438, 1439, 1440, 1441, 1442, 1443, 1456, 1457, 1458, 1459, 1460, 1461, 1462, 1463, 1464, 1465, 1466, 1467, 1489, 1491, 1492, 1493, 1494, 1495, 1500, 1501, 1502, 1503, 1504, 1505, 1506, 1507, 1508], 173: [154], 174: [214, 215, 216, 217, 218, 219, 220, 221, 222, 224, 225, 226, 227, 228, 229, 230, 231, 232, 233, 234, 235, 236, 237, 238, 239, 240, 241, 255, 256, 257, 258, 259, 260, 261, 262, 263, 264, 265, 269, 287, 288, 289, 290, 291, 292, 293, 294, 295, 296, 297, 298, 299, 300, 301, 302, 303, 304, 305, 306, 307, 308, 309, 154], 175: [370, 371, 372, 373, 374, 375, 376, 377, 378, 379, 380, 381, 382, 383, 384, 385, 386, 387, 388, 389, 390, 391, 392, 393, 394, 395, 396, 397, 398, 399, 400, 401, 402, 403, 405, 406, 407, 408, 409, 410, 411, 412, 414, 415, 416, 417, 418, 419, 420, 421, 422, 423, 424, 427, 430, 431, 434, 437, 439, 440, 441, 442, 443, 444, 445, 446, 447, 448, 453, 454, 455, 456, 457, 458, 459, 460, 461, 462, 463, 464, 465, 154, 164], 176: [526, 527, 528, 529, 530, 531, 532, 533, 534, 535, 536, 537, 538, 539, 540, 543, 544, 545, 546, 547, 548, 549, 550, 551, 552, 553, 554, 562, 564, 565, 566, 567, 569, 570, 571, 572, 573, 574, 575, 596, 597, 598, 599, 600, 601, 602, 611, 612, 613, 614, 615, 616, 617, 619, 154, 164], 177: [682, 683, 684, 685, 686, 687, 688, 689, 690, 691, 692, 693, 694, 695, 699, 700, 701, 702, 703, 704, 705, 706, 720, 722, 724, 725, 727, 728, 751, 752, 753, 754, 755, 756, 757, 758, 764, 766, 767, 768, 769, 770, 771, 772, 773, 774, 889, 154, 164], 178: [838, 839, 840, 841, 842, 843, 844, 845, 846, 847, 848, 849, 850, 851, 853, 854, 855, 856, 857, 858, 859, 860, 861, 863, 864, 875, 880, 882, 884, 885, 886, 887, 889, 892, 904, 905, 906, 907, 908, 909, 910, 911, 912, 913, 914, 915, 918, 919, 920, 921, 922, 923, 924, 925, 926, 927, 928, 929, 930, 931, 1043, 1044, 1045, 1046, 1047, 1048, 154, 164], 179: [994, 995, 996, 997, 998, 999, 1000, 1001, 1002, 1003, 1004, 1005, 1008, 1009, 1010, 1011, 1012, 1013, 1014, 1015, 1016, 1017, 1018, 1019, 1020, 1021, 1022, 1025, 1027, 1028, 1029, 1030, 1032, 1034, 1035, 1036, 1037, 1038, 1039, 1040, 1041, 1042, 1047, 1054, 1059, 1060, 1061, 1062, 1063, 1064, 1065, 1066, 1067, 1076, 1077, 1078, 1079, 1080, 1081, 1082, 1083, 1084, 1085, 1086, 1173, 1196, 1199, 1200, 154, 164], 180: [1150, 1151, 1152, 1153, 1154, 1155, 1156, 1157, 1158, 1159, 1160, 1164, 1165, 1166, 1167, 1168, 1169, 1170, 1171, 1172, 1173, 1174, 1190, 1192, 1193, 1214, 1215, 1216, 1217, 1218, 1219, 1220, 1231, 1234, 1235, 1236, 1237, 1238, 1239, 1240, 1328, 1351, 1354, 1355, 154, 164], 181: [1306, 1307, 1308, 1309, 1310, 1311, 1312, 1313, 1314, 1319, 1320, 1321, 1322, 1323, 1324, 1325, 1326, 1328, 1369, 1370, 1371, 1372, 1373, 1374, 1375, 1376, 1377, 1386, 1387, 1388, 1389, 1390, 1391, 1392, 1393, 1394, 1395, 1396, 1399, 1458, 1480, 1482, 1483, 1484, 1485, 1505, 1506, 1507, 1508, 1509, 1510, 1511, 1512, 154, 164], 182: [1462, 1463, 1464, 1465, 1466, 1467, 1468, 1469, 1470, 1474, 1475, 1476, 1477, 1478, 1479, 1480, 1481, 1483, 1484, 1512, 1516, 1519, 1520, 1523, 1524, 1525, 1526, 1527, 1528, 1529, 1530, 164], 183: [184, 185, 195, 196, 197, 198, 199, 200, 201, 202, 203, 204, 205, 206, 207, 208, 209, 210, 221, 237, 264, 266, 288, 289, 290, 291, 292, 293, 310, 311, 312, 313, 314, 315, 316, 317, 318, 319, 320, 321, 322, 323, 430], 184: [272, 273, 274, 275, 276, 277, 284, 285, 286, 287, 288, 289, 290, 291, 292, 293, 295, 328, 329, 331, 332, 333, 334, 335, 336, 337, 338, 354, 355, 356, 357, 358, 359, 360, 361, 363, 420, 422, 428, 444, 445, 446, 447, 448, 449, 469, 470, 473, 474, 164, 183], 185: [429, 430, 431, 432, 433, 440, 441, 442, 444, 445, 446, 448, 449, 451, 452, 453, 477, 481, 482, 483, 484, 485, 486, 487, 488, 489, 490, 491, 492, 493, 494, 511, 513, 514, 515, 516, 517, 518, 519, 520, 533, 575, 576, 577, 578, 579, 581, 584, 590, 594, 599, 600, 601, 602, 603, 604, 605, 606, 625, 626, 627, 629, 630, 164, 183], 186: [586, 587, 588, 589, 590, 595, 596, 597, 598, 599, 600, 601, 602, 603, 604, 605, 606, 607, 608, 609, 611, 626, 627, 628, 633, 634, 636, 637, 638, 639, 640, 641, 642, 643, 644, 645, 646, 647, 648, 649, 650, 651, 665, 666, 667, 668, 669, 670, 671, 672, 673, 674, 675, 676, 677, 678, 681, 682, 687, 688, 689, 690, 691, 703, 705, 731, 732, 733, 734, 735, 736, 737, 740, 755, 756, 757, 758, 759, 760, 761, 762, 777, 778, 779, 780, 781, 782, 783, 784, 785, 786, 787, 788, 789, 791, 898], 187: [743, 744, 745, 746, 747, 750, 751, 752, 753, 754, 755, 756, 757, 758, 759, 760, 761, 762, 763, 764, 765, 766, 767, 768, 769, 770, 771, 772, 779, 780, 781, 782, 783, 784, 785, 786, 788, 789, 790, 791, 792, 793, 794, 795, 796, 797, 798, 799, 800, 801, 802, 803, 804, 805, 806, 807, 808, 821, 822, 823, 824, 825, 826, 827, 828, 829, 830, 831, 832, 834, 837, 888, 912, 913, 914, 915, 938, 941, 942, 943, 1054], 188: [900, 901, 902, 903, 904, 905, 906, 907, 908, 909, 910, 911, 912, 913, 914, 915, 916, 917, 918, 919, 920, 921, 923, 924, 925, 926, 927, 928, 933, 935, 936, 937, 938, 939, 940, 941, 942, 944, 945, 946, 948, 949, 950, 951, 952, 953, 954, 955, 956, 957, 958, 959, 960, 961, 962, 963, 964, 965, 966, 974, 975, 976, 977, 978, 979, 980, 981, 982, 983, 984, 985, 987, 988, 990, 993, 1068, 1070, 1094, 1097, 1098, 1099, 1100, 1210, 164], 189: [1057, 1058, 1059, 1060, 1061, 1062, 1063, 1064, 1065, 1066, 1067, 1068, 1069, 1070, 1071, 1072, 1073, 1074, 1075, 1076, 1077, 1078, 1079, 1080, 1081, 1082, 1084, 1091, 1092, 1093, 1094, 1095, 1096, 1097, 1098, 1099, 1100, 1101, 1102, 1103, 1104, 1105, 1106, 1107, 1108, 1109, 1110, 1111, 1112, 1113, 1114, 1115, 1116, 1117, 1118, 1119, 1120, 1121, 1122, 1130, 1131, 1132, 1133, 1134, 1135, 1136, 1137, 1138, 1139, 1140, 1141, 1142, 1143, 1144, 1145, 1146, 1148, 1149, 1224, 1250, 1253, 1254, 1255, 1256, 1366, 1416], 190: [1214, 1215, 1216, 1217, 1218, 1219, 1220, 1221, 1222, 1223, 1224, 1225, 1226, 1227, 1228, 1229, 1230, 1231, 1232, 1233, 1235, 1236, 1237, 1238, 1239, 1240, 1241, 1242, 1245, 1246, 1247, 1248, 1249, 1250, 1251, 1252, 1253, 1254, 1255, 1256, 1257, 1258, 1260, 1261, 1263, 1264, 1265, 1267, 1269, 1270, 1271, 1272, 1273, 1274, 1275, 1276, 1277, 1278, 1279, 1280, 1283, 1284, 1285, 1286, 1287, 1288, 1289, 1290, 1291, 1292, 1293, 1294, 1295, 1302], 191: [233, 1371, 1372, 1373, 1374, 1375, 1376, 1377, 1378, 1379, 1381, 1382, 1385, 1386, 1389, 1391, 1396, 1403, 1404, 1405, 1406, 1407, 1408, 1409, 1410, 1411, 1412, 1413, 1414, 1415, 1416, 1417, 1420, 1426, 1427, 1428, 1429, 1430, 1431, 1432, 1433, 1434, 1435, 1436, 1437, 1438, 1439, 1440, 1441, 1442, 1443, 1444, 1445, 1446, 1447, 1448, 1449, 1450, 1451, 1458, 1461], 192: [230, 340, 389, 390, 391, 392, 393, 497, 1528, 1529, 1530], 193: [194, 195, 196, 197, 198, 200, 201, 202, 204, 205, 208, 210, 211, 212, 213, 214, 215, 216, 217, 220, 221, 222, 223, 224, 225, 226, 227, 228, 229, 230, 231, 232, 233, 235, 236, 239, 246, 247, 248, 249, 250, 251, 252, 253, 254, 255, 256, 257, 258, 259, 260, 261, 262, 263, 264, 265, 266, 267, 268, 547, 549], 194: [349, 350, 351, 352, 353, 354, 361, 367, 372, 381, 382, 383, 384, 385, 386, 387, 388, 389, 390, 392, 404, 405, 406, 407, 408, 409, 410, 411, 412, 413, 414, 415, 416, 417, 418, 419, 420, 421, 422, 423, 424, 425, 703, 704, 706, 707, 807, 193], 195: [212, 507, 508, 509, 510, 511, 518, 522, 524, 525, 527, 529, 538, 539, 540, 541, 542, 543, 544, 545, 546, 547, 548, 549, 550, 552, 553, 560, 561, 562, 563, 564, 565, 566, 567, 568, 569, 570, 571, 572, 574, 575, 576, 577, 578, 579, 581, 860, 861, 862, 863, 864, 865, 912, 913, 964, 1290, 183, 193], 196: [370, 665, 666, 667, 668, 669, 671, 672, 673, 674, 675, 676, 677, 678, 679, 680, 681, 682, 683, 684, 685, 686, 687, 693, 694, 695, 696, 697, 698, 699, 700, 701, 702, 703, 704, 705, 706, 707, 708, 709, 710, 717, 718, 719, 720, 721, 722, 723, 724, 725, 726, 727, 732, 733, 734, 735, 736, 737, 738, 739, 741, 1017, 1018, 1020, 1069, 1429, 1447, 1449, 1464, 1466, 1471, 183, 193], 197: [823, 824, 825, 826, 827, 828, 829, 830, 831, 832, 833, 834, 835, 836, 837, 838, 839, 840, 841, 842, 843, 850, 851, 852, 853, 854, 855, 856, 857, 858, 859, 860, 861, 862, 863, 864, 865, 866, 867, 868, 870, 872, 873, 874, 875, 876, 877, 878, 879, 880, 881, 882, 883, 889, 890, 891, 892, 893, 894, 895, 896, 897, 898, 899, 903, 904, 905, 906, 907, 908, 1013, 1014, 1015, 1120, 1124, 1125, 1127, 1128, 1174, 1175, 1176, 1177, 1289, 154, 183, 193], 198: [272, 291, 981, 982, 983, 984, 985, 986, 987, 988, 989, 990, 991, 992, 993, 994, 995, 996, 997, 998, 999, 1000, 1001, 1002, 1005, 1006, 1007, 1008, 1009, 1010, 1011, 1012, 1013, 1014, 1015, 1016, 1017, 1018, 1019, 1020, 1021, 1023, 1024, 1027, 1029, 1030, 1031, 1032, 1033, 1034, 1035, 1036, 1037, 1040, 1045, 1046, 1047, 1048, 1049, 1050, 1051, 1052, 1053, 1054, 1055, 1332, 154, 183, 193], 199: [449, 1139, 1140, 1141, 1142, 1143, 1144, 1145, 1146, 1147, 1148, 1149, 1150, 1151, 1152, 1153, 1154, 1155, 1156, 1157, 1158, 1159, 1162, 1163, 1164, 1165, 1166, 1167, 1168, 1169, 1170, 1171, 1172, 1173, 1174, 1175, 1176, 1177, 1178, 1179, 1180, 1181, 1182, 1183, 1184, 1185, 1186, 1187, 1188, 1189, 1190, 1191, 1192, 1193, 1203, 1206, 1207, 1208, 1209, 1210, 1211, 1212, 154, 183], 200: [607, 1297, 1298, 1299, 1300, 1301, 1302, 1303, 1304, 1305, 1306, 1307, 1309, 1310, 1311, 1312, 1313, 1314, 1315, 1316, 1317, 1318, 1319, 1320, 1321, 1322, 1323, 1324, 1325, 1326, 1327, 1328, 1331, 1334, 1338, 1343, 1344, 1345, 1346, 1347, 1348, 1349, 1350, 1351, 1359, 1360, 1361, 1362, 1363, 1364, 1365, 1366, 183, 193], 201: [1455, 1456, 1457, 1458, 1459, 1460, 1461, 1462, 1463, 1464, 1465, 1466, 1467, 1468, 1469, 1470, 1471, 1472, 1473, 1475, 1476, 1477, 1478, 1479, 1480, 1481, 1482, 1483, 1495, 1500, 1503, 1505, 1520, 183, 193], 202: [183, 193], 203: [286, 287, 288, 289, 290, 291, 292, 293, 294, 295, 296, 297, 298, 299, 300, 301, 302, 306, 307, 308, 309, 310, 311, 312, 313, 325, 328, 330, 331, 332, 333, 183], 204: [445, 446, 447, 448, 449, 450, 451, 452, 453, 454, 455, 456, 457, 458, 459, 464, 465, 466, 467, 468, 469, 470, 471, 472, 476, 479, 480, 482, 483, 484, 486, 487, 488, 489, 490, 491, 492, 493, 494, 508, 510, 512, 513, 514, 1239, 183, 193], 205: [604, 605, 606, 607, 608, 609, 610, 611, 612, 613, 614, 615, 616, 617, 618, 619, 622, 623, 624, 625, 626, 627, 628, 629, 630, 631, 634, 637, 638, 640, 641, 644, 646, 647, 648, 649, 650, 651, 666, 1397, 1398, 183, 193], 206: [763, 764, 765, 766, 767, 768, 769, 770, 771, 772, 773, 774, 775, 776, 780, 781, 782, 783, 784, 785, 786, 787, 795, 798, 799, 802, 804, 805, 806, 807, 183], 207: [232, 233, 236, 237, 549, 922, 923, 924, 925, 926, 927, 928, 929, 930, 931, 932, 933, 938, 939, 940, 941, 942, 943, 944, 945, 946, 950, 952, 953, 954, 955, 956, 957, 958, 959, 960, 961, 962, 963, 964, 965, 966, 967, 984, 987, 988, 990, 1073, 164, 183], 208: [391, 392, 395, 396, 399, 1081, 1082, 1083, 1084, 1085, 1086, 1087, 1088, 1089, 1090, 1091, 1098, 1099, 1100, 1101, 1102, 1103, 1104, 1105, 1106, 1107, 1108, 1109, 1110, 1111, 1112, 1113, 1114, 1115, 1116, 1117, 1118, 1119, 1120, 1121, 1122, 1123, 1124, 1125, 1126, 1140, 1142, 1144, 1145, 1146, 1147, 1148, 1151, 1153, 1156, 164, 183, 193], 209: [530, 548, 550, 551, 554, 555, 558, 1240, 1241, 1242, 1243, 1244, 1245, 1246, 1247, 1248, 1249, 1255, 1256, 1257, 1258, 1259, 1260, 1261, 1262, 1263, 1265, 1266, 1268, 1269, 1270, 1271, 1272, 1273, 1274, 1275, 1276, 1278, 1279, 1280, 1281, 183], 210: [672, 687, 689, 706, 707, 708, 709, 710, 711, 712, 713, 714, 715, 716, 717, 1026, 1399, 1400, 1401, 1402, 1403, 1404, 1405, 1406, 1414, 1415, 1416, 1417, 1418, 1419, 1420, 1426, 1427, 1428, 1429, 1430, 1431, 1432, 1433, 1434, 1435, 1436, 1437, 1438, 183, 193], 211: [846, 847, 848, 865, 866, 867, 868, 869, 870, 871, 872, 873, 874, 875, 876, 877, 879, 917, 918, 1120, 1185, 193], 212: [240, 241, 242, 243, 244, 245, 255, 256, 257, 258, 259, 260, 263, 264, 265, 266, 267, 268, 269, 270, 271, 272, 273, 274, 275, 276, 277, 278, 279, 280, 302, 304, 312, 1004, 1005, 1006, 1007, 1008, 1024, 1025, 1027, 1028, 1029, 1030, 1031, 1032, 1033, 1034, 1035, 1036, 1038, 1039, 193, 195], 213: [400, 401, 402, 403, 404, 414, 415, 416, 417, 418, 419, 420, 421, 422, 423, 424, 425, 426, 427, 428, 429, 430, 431, 432, 433, 434, 435, 436, 437, 438, 439, 440, 460, 461, 462, 463, 466, 468, 470, 471, 1148, 1149, 1150, 1160, 1161, 1162, 1163, 1164, 1165, 1166, 1167, 1182, 1183, 1184, 1185, 1186, 1187, 1188, 1189, 1190, 1191, 1192, 1193, 1194, 1195, 1198, 1503, 193], 214: [560, 561, 562, 563, 564, 573, 574, 575, 576, 577, 578, 580, 581, 582, 583, 584, 585, 586, 587, 588, 589, 590, 591, 592, 593, 594, 596, 1302, 1307, 1308, 1309, 1319, 1320, 1322, 1323, 1324, 1325, 1326, 1341, 1342, 1343, 1344, 1345, 1346, 1347, 1348, 1349, 1350, 1351, 1352, 1353, 1354, 1356, 1357, 1394, 1395, 174, 193], 215: [347, 720, 721, 722, 723, 724, 731, 732, 733, 734, 735, 736, 737, 738, 739, 740, 741, 742, 743, 744, 745, 746, 747, 748, 749, 750, 751, 753, 754, 755, 756, 757, 758, 779, 789, 1466, 1467, 1468, 1482, 1483, 1484, 1485, 1500, 1501, 1502, 1503, 1504, 1505, 1506, 1507, 1508, 1509, 1510, 1512, 174, 193], 216: [507, 880, 881, 882, 883, 884, 889, 890, 891, 892, 893, 894, 895, 896, 897, 898, 899, 900, 902, 903, 906, 907, 910, 912, 174, 193], 217: [309, 310, 311, 312, 313, 314, 330, 331, 346, 347, 348, 349, 350, 351, 352, 353, 354, 355, 358, 667, 668, 669, 1040, 1041, 1042, 1043, 1044, 1047, 1048, 1049, 1050, 1051, 1052, 1053, 1054, 1055, 1062, 1065, 1066, 1069, 1071, 174, 193], 218: [472, 473, 508, 509, 510, 511, 512, 514, 515, 827, 828, 1200, 1201, 1202, 1203, 1204, 1206, 1207, 1208, 1209, 1210, 1211, 1212, 1213, 1214, 1215, 1221, 1224, 1225, 174], 219: [632, 633, 668, 670, 671, 987, 988, 1360, 1361, 1362, 1363, 1364, 1365, 1366, 1367, 1368, 1369, 1370, 1371, 1372, 1373, 1409, 154, 174], 220: [830, 1143, 1147, 1148, 1520, 1521, 1522, 1523, 1524, 1525, 1526, 1527, 1528, 1529, 1530, 174, 193], 221: [222, 223, 224, 244, 245, 246, 250, 253, 255, 256, 257, 258, 259, 174, 183, 193], 222: [372, 373, 374, 375, 376, 377, 378, 379, 380, 381, 416, 419, 1513, 174, 193, 221], 223: [533, 534, 535, 536, 537, 538, 539, 540, 576, 579, 193, 221], 224: [694, 695, 696, 697, 698, 699, 736, 164, 174, 193, 221], 225: [528, 855, 856, 857, 858, 859, 896, 164, 174, 193], 226: [1016, 1017, 1018, 1019, 1020, 1056, 1059, 164, 174, 193], 227: [1177, 1178, 1179, 1180, 1181, 164, 174, 193], 228: [1338, 1339, 1340, 1341, 1342, 1376, 1379, 164, 174, 193], 229: [1499, 1500, 1501, 1502, 1514, 1519, 164, 174, 193], 230: [239, 970, 164, 174, 192, 193], 231: [361, 362, 363, 364, 365, 366, 368, 371, 374, 375, 380, 383, 384, 385, 386, 387, 397, 400, 1129, 1131, 164, 174, 193], 232: [523, 524, 525, 526, 527, 528, 529, 531, 532, 533, 535, 536, 539, 541, 542, 543, 544, 545, 546, 547, 548, 561, 1290, 1292, 1293, 1297, 164, 174, 193, 207], 233: [685, 686, 687, 688, 689, 690, 691, 692, 693, 694, 695, 696, 697, 700, 702, 703, 704, 705, 706, 707, 708, 709, 722, 724, 728, 1416, 1433, 1434, 1451, 1453, 1454, 1458, 164, 174, 191, 193, 207], 234: [847, 848, 849, 850, 851, 852, 853, 854, 855, 856, 857, 858, 859, 860, 861, 862, 863, 864, 865, 866, 867, 868, 869, 870, 883, 884, 885, 886, 887, 888, 889, 890, 894, 896, 898, 899, 1165, 1166, 174], 235: [282, 297, 298, 299, 300, 315, 316, 317, 319, 320, 324, 327, 1009, 1010, 1011, 1012, 1013, 1014, 1015, 1016, 1017, 1018, 1019, 1020, 1022, 1026, 1027, 1028, 1029, 1030, 1031, 1044, 1047, 1048, 1050, 1057, 1059, 1060, 1326, 1327, 1329, 1330, 174, 193], 236: [444, 459, 460, 461, 462, 463, 464, 476, 477, 478, 479, 481, 482, 486, 489, 1171, 1172, 1173, 1174, 1175, 1176, 1177, 1178, 1179, 1180, 1181, 1187, 1188, 1189, 1190, 1191, 1192, 1193, 1194, 1195, 1196, 1197, 1199, 1203, 1204, 1205, 1206, 1207, 1208, 1209, 1210, 1211, 1216, 1218, 1219, 1220, 1221, 1433, 1438, 1440, 1441, 1442, 1486, 1487, 1488, 1489, 1490, 1491, 1492, 174, 193, 207], 237: [298, 302, 309, 622, 623, 624, 626, 1333, 1334, 1335, 1336, 1337, 1338, 1339, 1340, 1341, 1342, 1348, 1350, 1351, 1352, 1353, 1369, 1370, 1372, 1379, 1380, 1381, 1382, 174, 183, 207], 238: [302, 309, 310, 311, 354, 355, 356, 357, 358, 359, 360, 361, 408, 460, 768, 780, 783, 784, 785, 786, 787, 788, 789, 799, 800, 801, 802, 803, 805, 810, 1495, 1496, 1497, 1498, 1499, 1500, 1501, 1502, 1503, 1504, 1505, 1507, 1509, 1510, 1511, 1512, 1513, 1514, 1530, 174], 239: [240, 242, 247, 249, 250, 251, 252, 253, 464, 471, 473, 517, 518, 519, 521, 522, 930, 942, 943, 945, 946, 947, 948, 949, 950, 951, 961, 962, 963, 964, 965, 967, 972, 975, 174, 193, 230], 240: [367, 368, 369, 370, 371, 372, 373, 374, 375, 376, 377, 378, 379, 380, 381, 382, 383, 384, 385, 386, 398, 399, 400, 401, 402, 403, 404, 405, 406, 407, 408, 409, 410, 411, 412, 413, 414, 415, 420, 438, 439, 465, 489, 515, 516, 518, 519, 520, 521, 626, 629, 630, 631, 632, 633, 634, 635, 636, 680, 681, 682, 683, 684, 795, 1107, 1108, 1109, 1110, 1111, 1112, 1134, 1137, 174, 212, 239], 241: [530, 531, 532, 533, 534, 535, 536, 537, 538, 539, 540, 541, 542, 543, 544, 545, 546, 547, 562, 563, 564, 565, 566, 567, 568, 569, 570, 571, 572, 573, 574, 575, 576, 577, 578, 579, 582, 600, 601, 681, 682, 781, 784, 785, 787, 788, 789, 791, 792, 793, 794, 795, 796, 797, 798, 799, 800, 801, 840, 841, 842, 843, 844, 846, 953, 957, 1266, 1267, 1269, 1270, 1271, 1272, 1273, 1296, 1299, 174, 212], 242: [693, 694, 695, 696, 697, 698, 699, 700, 701, 702, 703, 704, 705, 706, 708, 726, 727, 728, 729, 730, 733, 734, 735, 736, 737, 738, 739, 740, 950, 955, 957, 959, 1004, 1005, 1416, 1427, 1428, 1429, 1430, 1431, 1432, 1433, 1434, 1435, 1436, 1447, 1448, 1449, 1450, 1451, 1453, 1458, 1461, 1465, 212, 239], 243: [856, 857, 858, 859, 860, 861, 862, 863, 864, 865, 866, 867, 868, 869, 870, 887, 888, 889, 890, 891, 892, 895, 896, 897, 898, 899, 900, 901, 1117, 1121, 1166, 1167, 212], 244: [291, 292, 293, 294, 303, 304, 305, 306, 307, 308, 309, 310, 311, 312, 324, 325, 326, 327, 328, 329, 330, 331, 333, 334, 337, 1019, 1020, 1021, 1022, 1023, 1024, 1025, 1026, 1027, 1028, 1029, 1030, 1031, 1032, 1048, 1049, 1050, 1051, 1052, 1053, 1054, 1055, 1056, 1057, 1058, 1059, 1060, 1061, 1062, 1063, 1064, 1068, 1086, 1087, 1112, 1113, 1137, 1163, 1167, 1168, 1274, 1279, 1281, 1283, 1328, 1329, 212, 221], 245: [470, 471, 472, 473, 497, 500, 1182, 1183, 1184, 1185, 1186, 1187, 1188, 1189, 1190, 1191, 1192, 1193, 1194, 1212, 1213, 1214, 1215, 1216, 1217, 1218, 1219, 1220, 1221, 1222, 1223, 1224, 1225, 1226, 1227, 1228, 1230, 1249, 1274, 1275, 1298, 1299, 1329, 1383, 1432, 1436, 1441, 1445, 1490, 1491, 212, 221], 246: [627, 628, 629, 630, 631, 632, 633, 634, 635, 636, 637, 660, 663, 667, 1345, 1346, 1347, 1348, 1349, 1350, 1351, 1352, 1353, 1354, 1374, 1375, 1376, 1377, 1378, 1379, 1380, 1381, 1382, 1383, 1384, 1385, 1386, 1387, 1388, 1392, 1436, 1461, 193, 221], 247: [781, 782, 789, 790, 791, 792, 793, 794, 795, 796, 797, 798, 799, 800, 801, 813, 814, 815, 816, 817, 818, 819, 820, 821, 822, 823, 824, 825, 826, 827, 828, 829, 830, 1508, 1509, 1510, 1511, 1512, 1513, 1514, 1515, 1516, 1517, 1518, 193, 239], 248: [252, 253, 254, 255, 256, 257, 258, 259, 260, 261, 262, 263, 264, 265, 266, 267, 268, 272, 316, 317, 339, 340, 341, 342, 343, 367, 371, 483, 533, 958, 959, 960, 961, 962, 981, 985, 986, 989, 193], 249: [390, 391, 392, 393, 394, 395, 396, 397, 398, 399, 415, 416, 417, 418, 419, 420, 421, 422, 423, 424, 425, 426, 427, 428, 429, 430, 431, 432, 433, 434, 435, 436, 437, 438, 451, 452, 453, 454, 477, 478, 479, 480, 481, 482, 502, 503, 504, 505, 506, 507, 530, 531, 533, 534, 535, 536, 539, 637, 641, 644, 646, 1122, 1123, 1149, 1152, 193, 239], 250: [554, 555, 556, 557, 558, 559, 560, 580, 581, 582, 583, 584, 585, 586, 587, 588, 589, 590, 591, 592, 593, 594, 595, 596, 597, 598, 599, 617, 640, 641, 642, 643, 644, 665, 666, 667, 668, 669, 693, 751, 800, 1282, 1283, 1284, 1285, 1286, 1287, 1288, 1312, 1315, 1318, 1319, 193, 221, 239], 251: [718, 719, 720, 721, 722, 723, 744, 745, 746, 747, 748, 749, 750, 752, 754, 755, 756, 757, 761, 805, 806, 807, 824, 828, 829, 830, 831, 832, 856, 1447, 1448, 1449, 1450, 1451, 1468, 1470, 1471, 1474, 1475, 1477, 1478, 1481, 1482, 193, 239], 252: [882, 883, 884, 885, 886, 907, 908, 909, 910, 911, 912, 913, 915, 917, 918, 919, 920, 924, 925, 926, 967, 968, 969, 970, 971, 986, 987, 990, 991, 992, 993, 994, 995, 996, 1019, 1022, 1023, 193, 239, 248], 253: [364, 1046, 1047, 1048, 1049, 1050, 1067, 1069, 1070, 1071, 1072, 1073, 1074, 1075, 1076, 1077, 1078, 1080, 1081, 1082, 1083, 1087, 1088, 1089, 1105, 1131, 1132, 1133, 1134, 1150, 1154, 1155, 1156, 1157, 1158, 1159, 1182, 1183, 1185, 1186, 1187, 1298, 193, 221, 239, 248], 254: [528, 1210, 1211, 1212, 1213, 1214, 1229, 1230, 1231, 1232, 1233, 1234, 1235, 1236, 1237, 1238, 1239, 1240, 1241, 1244, 1245, 1246, 1250, 1251, 1252, 1253, 1254, 1255, 1266, 1268, 1288, 1293, 1294, 1295, 1296, 1297, 1298, 1299, 1300, 1302, 1303, 1304, 1308, 1309, 1312, 1313, 1316, 1317, 1318, 1319, 1320, 1321, 1322, 1323, 1324, 1325, 1341, 1342, 1343, 1344, 1345, 1346, 1347, 1348, 1349, 1350, 1351, 1354, 1461, 193, 248], 255: [1374, 1375, 1376, 1377, 1378, 1391, 1392, 1393, 1394, 1395, 1396, 1397, 1398, 1399, 1400, 1401, 1402, 1403, 1404, 1405, 1406, 1407, 1408, 1409, 1413, 1414, 1415, 1431, 1457, 1458, 1459, 1460, 1481, 1482, 1483, 1484, 1485, 1486, 1507, 1508, 1509, 1510, 1511, 1512, 1513, 1514, 1515, 1517, 174, 193, 212, 221, 248], 256: [345, 350, 400, 174, 193, 212, 221, 248], 257: [265, 266, 267, 268, 269, 280, 281, 282, 283, 284, 285, 286, 287, 288, 289, 290, 291, 292, 293, 294, 297, 305, 321, 348, 350, 372, 373, 374, 375, 376, 397, 398, 399, 400, 401, 402, 403, 404, 405, 407, 514, 174, 193, 212, 221, 248], 258: [430, 431, 432, 433, 434, 435, 443, 444, 445, 446, 447, 448, 449, 450, 451, 452, 453, 454, 455, 456, 457, 458, 459, 460, 461, 462, 485, 512, 536, 538, 562, 563, 564, 565, 566, 567, 568, 569, 571, 673, 676, 677, 678, 680, 727, 728, 842, 174, 193, 212, 221, 248], 259: [595, 596, 597, 598, 599, 600, 603, 606, 607, 608, 609, 610, 611, 612, 613, 614, 615, 616, 619, 620, 621, 622, 625, 728, 729, 730, 731, 732, 733, 842, 892, 174, 193, 212, 221, 248], 260: [760, 761, 762, 763, 764, 765, 766, 767, 768, 769, 770, 771, 772, 773, 774, 775, 776, 777, 778, 779, 780, 783, 784, 785, 786, 789, 892, 893, 894, 895, 896, 897, 1001, 1004, 1005, 1006, 1007, 1008, 1009, 1055, 1056, 1057, 1058, 1163, 1167, 1170, 174, 193, 212, 248], 261: [925, 926, 927, 928, 929, 930, 931, 932, 933, 934, 935, 936, 937, 938, 939, 940, 941, 942, 943, 950, 1059, 1060, 1169, 1170, 1220, 1221, 1222, 1323, 1327, 1331, 1334, 174, 193, 248], 262: [1090, 1091, 1092, 1093, 1094, 1095, 1096, 1097, 1098, 1099, 1100, 1101, 1102, 1103, 1104, 1105, 1106, 1114, 1220, 1221, 1222, 1223, 1224, 1225, 1226, 1332, 1333, 1334, 1384, 1385, 1386, 1487, 1488, 1491, 1492, 1494, 1495, 1498, 174, 193, 248], 263: [1255, 1256, 1257, 1258, 1259, 1260, 1261, 1262, 1263, 1264, 1265, 1266, 1267, 1268, 1269, 1388, 174, 193, 212, 248], 264: [282, 283, 284, 385, 386, 389, 390, 393, 396, 1420, 1421, 1422, 1423, 1424, 1425, 1426, 1427, 1428, 1429, 1430, 1431, 1432, 174, 183, 193, 212, 248], 265: [447, 448, 449, 450, 544, 546, 547, 548, 549, 550, 551, 552, 553, 554, 555, 557, 558, 561, 174, 193, 212, 248, 257], 266: [321, 322, 323, 324, 325, 326, 327, 328, 329, 330, 332, 612, 613, 614, 615, 708, 709, 711, 712, 715, 716, 719, 723, 1455, 183, 193, 212, 248, 257], 267: [487, 488, 489, 490, 491, 492, 493, 494, 777, 778, 779, 780, 795, 826, 828, 869, 870, 871, 872, 873, 874, 875, 876, 877, 878, 879, 880, 881, 882, 883, 884, 885, 888, 193, 212, 248, 257], 268: [358, 653, 654, 655, 656, 657, 658, 659, 660, 943, 944, 1039, 1042, 1043, 1045, 1046, 1047, 1049, 1050, 1053, 193, 212, 248, 257], 269: [819, 820, 821, 822, 823, 824, 825, 1204, 1207, 174, 212, 257], 270: [985, 986, 987, 988, 989, 990, 212], 271: [1151, 1152, 1153, 1154, 1155, 212], 272: [1317, 1318, 1319, 1320, 1321, 184, 198, 212, 248], 273: [1483, 1484, 1485, 1486, 1487, 1488, 184, 212], 274: [511, 513, 618, 184, 212], 275: [394, 395, 396, 397, 398, 517, 781, 184, 212], 276: [561, 562, 563, 564, 565, 680, 682, 683, 843, 184, 212], 277: [728, 729, 730, 731, 732, 739, 845, 846, 847, 848, 849, 850, 851, 959, 184, 212], 278: [895, 896, 897, 898, 899, 900, 902, 903, 904, 905, 908, 932, 959, 983, 985, 986, 1008, 1009, 1010, 1011, 1012, 1013, 1014, 1015, 1016, 1017, 1018, 1123, 1124, 1125, 212], 279: [1062, 1063, 1064, 1065, 1068, 1069, 1070, 1071, 1072, 1074, 1098, 1099, 1173, 1174, 1175, 1176, 1177, 1178, 1179, 1180, 1181, 1182, 1183, 1184, 1185, 1285, 1286, 1287, 1288, 1289, 1290, 1291, 1292, 1293, 1294, 1296, 1340, 1341, 1342, 1448, 1451, 1452, 1455, 1459, 212], 280: [1229, 1230, 1231, 1232, 1233, 1234, 1235, 1236, 1237, 1238, 1239, 1240, 1241, 1242, 1246, 1248, 1262, 1263, 1264, 1265, 1266, 1267, 1291, 1293, 1315, 1317, 1318, 1338, 1339, 1340, 1341, 1342, 1343, 1344, 1345, 1346, 1347, 1348, 1349, 1350, 1351, 1448, 1449, 1451, 1452, 1453, 1454, 1455, 1456, 1457, 1458, 1459, 1460, 1461, 1462, 1506, 1507, 212, 257], 281: [368, 372, 376, 1396, 1397, 1398, 1399, 1400, 1401, 1402, 1403, 1404, 1405, 1406, 1407, 1408, 1412, 1413, 1414, 1415, 1416, 1428, 1429, 1430, 1431, 1432, 1433, 1456, 1457, 1458, 1459, 1481, 1482, 1483, 1484, 1485, 1486, 1487, 1502, 1503, 1504, 1505, 1506, 1507, 1508, 1509, 1510, 1511, 1512, 1513, 1514, 1515, 1516, 1517, 1518, 257], 282: [369, 370, 373, 374, 375, 235, 257, 264], 283: [316, 317, 318, 319, 320, 321, 322, 323, 324, 325, 326, 327, 331, 332, 333, 334, 347, 348, 349, 350, 351, 374, 375, 376, 377, 378, 399, 400, 401, 402, 403, 404, 423, 424, 425, 426, 427, 428, 429, 430, 431, 432, 433, 434, 435, 436, 533, 536, 537, 540, 541, 542, 543, 544, 547, 591, 592, 257, 264], 284: [484, 485, 486, 487, 488, 489, 490, 491, 492, 493, 494, 496, 497, 498, 499, 500, 501, 502, 503, 512, 513, 514, 515, 516, 517, 518, 519, 520, 521, 536, 540, 541, 542, 543, 544, 545, 546, 551, 560, 565, 566, 567, 568, 569, 570, 571, 572, 573, 586, 587, 588, 589, 590, 591, 592, 593, 594, 595, 596, 597, 598, 599, 600, 601, 602, 603, 604, 700, 703, 704, 707, 709, 184, 257, 264], 285: [652, 653, 654, 655, 656, 657, 658, 659, 660, 661, 662, 663, 664, 665, 666, 667, 668, 669, 670, 678, 679, 680, 681, 682, 683, 684, 685, 686, 687, 703, 706, 707, 708, 709, 710, 711, 712, 713, 718, 724, 727, 728, 731, 732, 733, 734, 735, 736, 737, 738, 739, 740, 756, 757, 759, 760, 761, 762, 763, 764, 765, 766, 769, 819, 822, 826, 867, 870, 871, 874, 876, 184, 257], 286: [820, 821, 822, 823, 824, 825, 826, 827, 828, 829, 830, 831, 832, 833, 834, 835, 836, 837, 845, 846, 847, 848, 849, 850, 851, 852, 853, 854, 855, 856, 870, 871, 872, 873, 874, 875, 876, 877, 878, 879, 880, 885, 894, 898, 899, 900, 901, 902, 903, 904, 905, 906, 907, 920, 921, 922, 923, 924, 925, 926, 927, 928, 929, 930, 931, 932, 933, 934, 935, 936, 937, 938, 939, 941, 986, 989, 993, 1033, 1034, 1037, 1038, 1041, 1043, 1218, 184, 203, 257], 287: [988, 989, 990, 991, 992, 993, 994, 995, 996, 997, 998, 999, 1000, 1001, 1002, 1003, 1004, 1012, 1013, 1014, 1015, 1016, 1017, 1018, 1019, 1020, 1021, 1022, 1023, 1037, 1040, 1041, 1042, 1043, 1044, 1045, 1046, 1047, 1052, 1061, 1066, 1067, 1068, 1069, 1070, 1071, 1072, 1073, 1074, 1086, 1087, 1088, 1089, 1090, 1091, 1092, 1093, 1094, 1095, 1096, 1097, 1098, 1099, 1100, 1101, 1102, 1103, 1104, 1105, 1106, 1108, 1153, 1198, 1200, 1201, 1202, 1203, 1204, 1205, 1206, 1207, 1208, 1209, 1210, 1211, 1385, 174, 184, 203, 257], 288: [1156, 1157, 1158, 1159, 1160, 1161, 1162, 1163, 1164, 1165, 1166, 1167, 1168, 1169, 1170, 1180, 1181, 1182, 1183, 1184, 1185, 1186, 1187, 1188, 1189, 1207, 1208, 1209, 1210, 1211, 1212, 1213, 1233, 1234, 1235, 1236, 1237, 1238, 1239, 1257, 1258, 1259, 1260, 1261, 1262, 1263, 1264, 1265, 1266, 1267, 1268, 1269, 1270, 1271, 1272, 1273, 1316, 1317, 1319, 1320, 1323, 1365, 1366, 1367, 1368, 1369, 1370, 1371, 1372, 1373, 1374, 1375, 1376, 1377, 1378, 1379, 1381, 1382, 174, 183, 184, 203, 257], 289: [311, 1324, 1325, 1326, 1327, 1328, 1329, 1330, 1331, 1332, 1333, 1334, 1335, 1336, 1348, 1349, 1350, 1351, 1352, 1353, 1354, 1355, 1356, 1357, 1376, 1377, 1378, 1380, 1402, 1404, 1424, 1425, 1426, 1427, 1428, 1429, 1430, 1431, 1432, 1433, 1434, 1435, 1436, 1437, 1438, 1439, 1440, 1483, 1484, 1487, 174, 183, 184, 203, 257], 290: [291, 292, 293, 294, 295, 296, 297, 298, 299, 300, 301, 302, 303, 304, 305, 306, 307, 308, 309, 310, 312, 313, 353, 354, 464, 468, 472, 475, 478, 479, 482, 1492, 1493, 1494, 1495, 1496, 1497, 1498, 1499, 1500, 1501, 1502, 1516, 1517, 1518, 1519, 1520, 1521, 1522, 174, 183, 184, 203, 257], 291: [305, 306, 330, 332, 356, 357, 358, 359, 360, 361, 362, 363, 364, 365, 366, 411, 412, 414, 415, 459, 460, 461, 462, 463, 464, 465, 466, 467, 468, 469, 470, 471, 472, 473, 474, 475, 476, 477, 478, 479, 480, 521, 522, 632, 636, 647, 174, 183, 184, 198, 203, 244, 257, 290], 292: [422, 423, 424, 425, 426, 427, 428, 429, 430, 445, 446, 447, 448, 449, 450, 451, 473, 528, 529, 533, 534, 577, 578, 579, 580, 581, 582, 583, 584, 623, 624, 625, 626, 627, 628, 629, 630, 631, 632, 633, 634, 635, 636, 637, 638, 639, 640, 641, 642, 643, 644, 645, 646, 647, 648, 649, 650, 651, 652, 653, 655, 675, 679, 687, 688, 689, 690, 800, 804, 807, 808, 811, 814, 815, 817, 818, 819, 821, 822, 174, 183, 184, 203, 244, 257, 290], 293: [591, 592, 593, 594, 595, 596, 597, 614, 615, 616, 617, 641, 696, 697, 747, 748, 750, 751, 794, 795, 796, 797, 798, 799, 800, 801, 802, 803, 804, 806, 807, 808, 809, 810, 811, 812, 813, 814, 815, 816, 817, 819, 855, 856, 857, 858, 972, 1281, 1282, 1284, 1285, 1286, 1287, 1288, 174, 183, 184, 203, 244, 257, 290], 294: [760, 761, 762, 763, 764, 765, 766, 767, 781, 782, 783, 784, 785, 786, 807, 808, 809, 810, 833, 834, 836, 860, 861, 863, 864, 865, 866, 869, 915, 916, 918, 919, 922, 963, 964, 966, 967, 968, 970, 971, 972, 974, 976, 977, 978, 980, 981, 984, 1025, 1026, 1452, 1453, 1454, 1455, 1482, 174, 203, 244, 257, 290], 295: [929, 930, 931, 932, 933, 934, 935, 936, 948, 949, 950, 951, 952, 953, 954, 955, 956, 957, 974, 975, 976, 977, 978, 979, 980, 1001, 1002, 1004, 1025, 1028, 1029, 1030, 1031, 1032, 1033, 1034, 1036, 1037, 1038, 1039, 1040, 1074, 1078, 1080, 1081, 1082, 1083, 1084, 1085, 1086, 1087, 1088, 1090, 1091, 1094, 1130, 1131, 1132, 1133, 1134, 1135, 1136, 1137, 1138, 1139, 1140, 1141, 1142, 1143, 1144, 1145, 1146, 1148, 1149, 1150, 1152, 1155, 1156, 1193, 1319, 1322, 174, 184, 203, 290], 296: [1098, 1099, 1100, 1101, 1102, 1103, 1104, 1116, 1117, 1118, 1119, 1120, 1121, 1122, 1123, 1125, 1139, 1140, 1141, 1142, 1143, 1144, 1145, 1146, 1147, 1169, 1170, 1196, 1200, 1232, 1233, 1234, 1240, 1242, 1243, 1246, 1248, 1249, 1250, 1251, 1252, 1253, 1254, 1255, 1256, 1257, 1258, 1259, 1261, 1262, 1298, 1299, 1300, 1301, 1302, 1303, 1304, 1305, 1306, 1307, 1310, 1312, 1316, 1317, 1487, 1490, 1494, 1497, 174, 203, 290], 297: [1267, 1268, 1269, 1270, 1271, 1284, 1285, 1286, 1287, 1288, 1289, 1290, 1291, 1293, 1309, 1310, 1311, 1312, 1313, 1376, 1399, 1400, 1401, 1408, 1409, 1410, 1411, 1412, 1413, 1414, 1415, 1416, 1417, 1418, 1419, 1420, 1421, 1422, 1423, 1424, 1425, 1426, 1427, 1428, 1429, 1430, 1456, 1457, 1458, 1459, 1460, 1461, 1462, 1463, 1464, 1465, 1466, 1467, 1468, 1469, 1470, 1471, 1472, 1473, 1474, 1475, 1484, 1485, 1488, 1489, 1491, 1492, 1495, 1499, 174, 203, 235, 257, 290], 298: [423, 425, 426, 427, 428, 429, 430, 431, 432, 433, 434, 435, 436, 437, 438, 439, 440, 441, 444, 445, 1436, 1437, 1438, 1439, 1440, 1452, 1453, 1454, 1455, 1456, 1457, 1458, 1459, 1460, 1461, 1474, 1475, 1476, 1477, 1478, 1479, 1480, 1481, 1482, 1483, 1505, 174, 203, 235, 237, 290], 299: [313, 331, 335, 336, 337, 338, 339, 343, 344, 345, 346, 347, 348, 349, 350, 351, 352, 353, 354, 355, 356, 357, 358, 359, 360, 361, 362, 363, 364, 365, 366, 367, 368, 403, 404, 405, 406, 407, 408, 409, 410, 411, 412, 592, 595, 596, 598, 599, 600, 602, 603, 606, 607, 679, 174, 203, 235, 290], 300: [375, 376, 377, 378, 379, 388, 389, 390, 391, 392, 393, 394, 395, 396, 397, 398, 399, 400, 411, 412, 413, 414, 415, 416, 417, 418, 419, 420, 421, 441, 443, 444, 467, 471, 474, 479, 480, 481, 482, 483, 484, 485, 487, 495, 500, 505, 506, 507, 514, 516, 517, 519, 520, 521, 522, 523, 524, 525, 526, 527, 528, 529, 530, 531, 532, 533, 534, 535, 536, 537, 538, 548, 573, 574, 575, 576, 577, 578, 579, 580, 581, 584, 761, 764, 765, 768, 769, 771, 772, 848, 174, 203, 235, 290], 301: [545, 546, 547, 548, 549, 557, 558, 559, 560, 561, 562, 563, 564, 565, 566, 567, 568, 569, 581, 582, 583, 584, 585, 586, 587, 588, 589, 590, 591, 606, 610, 611, 612, 613, 614, 615, 632, 633, 635, 636, 637, 639, 640, 641, 643, 644, 648, 649, 650, 651, 653, 654, 656, 675, 676, 685, 689, 691, 693, 694, 695, 696, 697, 698, 699, 700, 701, 702, 703, 704, 705, 706, 743, 744, 745, 746, 747, 748, 749, 750, 753, 755, 930, 933, 937, 174, 203, 290], 302: [715, 716, 717, 718, 719, 725, 726, 727, 728, 729, 730, 731, 732, 733, 734, 735, 736, 737, 738, 739, 741, 746, 747, 748, 749, 750, 751, 752, 753, 754, 755, 756, 757, 758, 759, 760, 761, 775, 778, 779, 780, 781, 782, 783, 784, 785, 786, 788, 798, 800, 801, 802, 803, 804, 805, 806, 807, 808, 809, 810, 811, 812, 813, 817, 818, 819, 820, 821, 822, 823, 824, 825, 826, 827, 830, 833, 835, 838, 843, 844, 845, 854, 858, 860, 862, 863, 864, 865, 866, 867, 868, 869, 870, 871, 872, 873, 874, 875, 876, 877, 886, 912, 914, 915, 918, 922, 1099, 1102, 1103, 1106, 1107, 1110, 1186, 174, 203, 212, 237, 238, 290], 303: [885, 886, 887, 888, 893, 894, 895, 896, 897, 898, 899, 900, 901, 902, 903, 904, 905, 906, 907, 908, 909, 910, 916, 917, 918, 919, 920, 921, 922, 923, 924, 925, 926, 927, 928, 929, 930, 931, 932, 934, 935, 940, 941, 944, 945, 948, 949, 950, 951, 952, 953, 954, 955, 956, 957, 958, 959, 960, 966, 967, 968, 969, 970, 971, 972, 973, 974, 975, 976, 977, 978, 979, 980, 981, 982, 983, 984, 985, 986, 987, 988, 989, 990, 991, 992, 993, 994, 1036, 1039, 1040, 1043, 1044, 1083, 1084, 1087, 1091, 1093, 1268, 174, 244, 290], 304: [1055, 1056, 1057, 1058, 1061, 1062, 1063, 1064, 1065, 1066, 1067, 1068, 1069, 1070, 1071, 1072, 1073, 1074, 1075, 1076, 1077, 1078, 1079, 1081, 1082, 1083, 1084, 1085, 1086, 1087, 1088, 1089, 1090, 1091, 1092, 1093, 1094, 1095, 1096, 1097, 1098, 1099, 1100, 1101, 1102, 1103, 1104, 1109, 1110, 1112, 1113, 1114, 1115, 1116, 1117, 1118, 1119, 1120, 1121, 1122, 1123, 1124, 1125, 1126, 1127, 1128, 1129, 1134, 1135, 1136, 1137, 1138, 1139, 1140, 1141, 1142, 1143, 1144, 1145, 1146, 1147, 1148, 1149, 1150, 1151, 1155, 1157, 1158, 1159, 1160, 1161, 1162, 1163, 1165, 1173, 1176, 1177, 1182, 1183, 1205, 1208, 1209, 1212, 1213, 1253, 174, 212, 244, 290], 305: [1225, 1226, 1227, 1228, 1229, 1230, 1231, 1232, 1233, 1234, 1235, 1236, 1237, 1238, 1239, 1240, 1241, 1242, 1243, 1244, 1245, 1246, 1247, 1248, 1249, 1250, 1251, 1252, 1253, 1254, 1255, 1256, 1257, 1258, 1259, 1260, 1261, 1262, 1263, 1264, 1265, 1266, 1267, 1268, 1269, 1270, 1271, 1272, 1273, 1274, 1275, 1278, 1279, 1282, 1283, 1285, 1286, 1287, 1288, 1289, 1290, 1291, 1292, 1293, 1294, 1295, 1296, 1297, 1298, 1299, 1300, 1301, 1302, 1303, 1304, 1305, 1306, 1307, 1308, 1309, 1310, 1311, 1312, 1313, 1314, 1315, 1316, 1317, 1318, 1319, 1320, 1324, 1326, 1327, 1329, 1330, 1331, 1332, 1333, 1334, 1381, 1382, 174, 244, 257, 290, 291], 306: [1395, 1396, 1397, 1398, 1399, 1400, 1401, 1402, 1403, 1404, 1405, 1406, 1407, 1411, 1412, 1413, 1414, 1415, 1416, 1417, 1418, 1419, 1420, 1421, 1422, 1423, 1424, 1425, 1426, 1427, 1428, 1429, 1430, 1431, 1432, 1433, 1434, 1435, 1436, 1437, 1438, 1439, 1440, 1441, 1442, 1443, 1444, 1445, 1446, 1447, 1448, 1449, 1450, 1451, 1452, 1453, 1454, 1455, 1456, 1457, 1458, 1459, 1460, 1461, 1462, 1463, 1464, 1465, 1466, 1467, 1470, 1471, 1472, 1473, 1474, 1475, 1476, 1477, 1478, 1479, 1480, 1481, 1482, 1483, 1484, 1485, 1486, 1487, 1498, 1499, 1500, 1501, 1503, 1508, 1511, 1514, 1515, 174, 203, 244, 290, 291], 307: [308, 309, 310, 311, 312, 313, 317, 318, 319, 323, 324, 326, 327, 328, 329, 330, 331, 332, 333, 334, 350, 351, 352, 372], 308: [615, 616, 617, 618, 619, 624, 625, 626, 628, 629, 630, 631, 632, 633, 634, 635, 636, 637, 638, 639, 640, 641, 642, 643, 644, 654, 655, 656, 657, 658, 659, 660, 661, 678, 680, 681, 705, 724, 307], 309: [922, 923, 924, 925, 926, 927, 928, 929, 930, 931, 932, 933, 934, 935, 936, 937, 938, 939, 940, 941, 942, 943, 944, 945, 946, 947, 948, 949, 950, 952, 960, 961, 962, 963, 964, 965, 967, 981, 983, 984, 985, 986, 987, 1025, 1030, 307], 310: [1229, 1230, 1231, 1232, 1233, 1234, 1235, 1236, 1237, 1238, 1239, 1240, 1241, 1242, 1243, 1244, 1245, 1246, 1247, 1248, 1249, 1250, 1251, 1252, 1253, 1254, 1255, 1256, 1258, 1265, 1266, 1267, 1268, 1269, 1270, 1271, 1272, 1273, 1285, 1287, 1289, 1290, 1291, 1292, 1293, 1294, 1331, 307], 311: [307], 312: [318, 319, 320, 321, 322, 323, 324, 325, 326, 327, 328, 329, 330, 331, 332, 333, 334, 335, 336, 337, 338, 339, 340, 341, 342, 343, 344, 345, 346, 347, 348, 351, 352, 353, 354, 355, 356, 357, 358, 359, 360, 361, 362, 363, 364, 368, 369, 370, 371, 372, 373, 374, 375, 376, 377, 378, 379, 380, 381, 382, 383, 384, 385, 402, 405, 407, 419, 422, 424, 307], 313: [626, 627, 628, 629, 630, 631, 632, 633, 634, 635, 636, 637, 638, 639, 640, 641, 642, 643, 644, 645, 646, 647, 649, 650, 651, 652, 653, 655, 660, 661, 662, 663, 664, 665, 666, 667, 668, 669, 670, 671, 672, 673, 675, 676, 677, 678, 679, 680, 681, 682, 683, 684, 685, 686, 687, 688, 689, 690, 691, 709, 307], 314: [934, 935, 936, 937, 938, 939, 940, 942, 943, 944, 946, 947, 950, 951, 967, 968, 969, 970, 971, 972, 973, 974, 975, 976, 977, 978, 983, 984, 985, 986, 987, 988, 989, 990, 991, 992, 993, 994, 995, 996, 997], 315: [1242, 1243, 1244, 1245, 1246, 1247, 1248, 1250, 1251, 1253, 1254, 1257, 1275, 1276, 1277, 1278, 1279, 1280, 1281, 1282, 1285, 1291, 1292, 1293, 1294, 1295, 1296, 1297, 1298, 1299, 1300, 1301, 1302, 1303, 1304], 316: [], 317: [337, 338, 339, 340, 341, 342, 344, 345, 347, 348, 351, 370, 371, 372, 374, 375, 385, 386, 387, 388, 389, 390, 391, 392, 393, 394, 395, 396, 397, 307], 318: [646, 647, 648, 649, 650, 651, 652, 653, 655, 656, 659, 678, 679, 695, 696, 697, 698, 699, 700, 701, 702, 703, 704, 307, 312], 319: [955, 956, 957, 958, 959, 960, 961, 962, 963, 964, 965, 967, 986, 987, 1004, 1005, 1006, 1007, 1008, 1009, 1010, 1011, 1012, 307, 312], 320: [1264, 1265, 1266, 1267, 1268, 1269, 1270, 1271, 1272, 1273, 1275, 1276, 1285, 1294, 1295, 1311, 1312, 1313, 1314, 1315, 1316, 1317, 1318, 1319, 1320, 1321, 1358, 312], 321: [312], 322: [365, 366, 367, 368, 369, 370, 371, 372, 373, 374, 375, 376, 377, 378, 379, 383, 385, 387, 392, 393, 394, 395, 396, 397, 398, 399, 409, 410, 411, 412, 413, 414, 415, 416, 417, 418, 419, 420, 421, 422, 446, 457, 458, 459, 461, 312], 323: [675, 676, 677, 678, 679, 680, 681, 682, 683, 684, 685, 692, 694, 695, 696, 697, 701, 702, 703, 704, 705, 706, 707, 719, 720, 721, 722, 723, 724, 725, 726, 727, 728, 729, 730, 731, 755, 757, 765, 766, 767, 768, 769, 770, 307, 312], 324: [985, 986, 987, 988, 989, 990, 991, 992, 993, 994, 995, 1001, 1003, 1004, 1005, 1006, 1010, 1011, 1012, 1013, 1029, 1030, 1031, 1032, 1033, 1034, 1035, 1036, 1037, 1038, 1039, 1064, 1065, 1066, 1067, 1068, 1070, 1073, 1074, 1075, 1076, 1077, 1078, 1079, 1080, 1081, 307, 312], 325: [1295, 1296, 1297, 1298, 1299, 1300, 1301, 1302, 1303, 1304, 1305, 1309, 1310, 1311, 1312, 1313, 1314, 1315, 1316, 1317, 1318, 1319, 1320, 1321, 1322, 1323, 1324, 1325, 1328, 1336, 1337, 1338, 1339, 1340, 1341, 1342, 1343, 1344, 1345, 1346, 1347, 1348, 1349, 1350, 1351, 1352, 1353, 1371, 1372, 1373, 1374, 1375, 1376, 1377, 1378, 1379, 1380, 1382, 1383, 1384, 1385, 1386, 1387, 1388, 1389, 1390, 1391, 312], 326: [307, 312], 327: [402, 403, 404, 405, 406, 407, 408, 409, 410, 411, 412, 414, 415, 416, 417, 418, 419, 420, 421, 423, 424, 425, 426, 427, 428, 429, 430, 431, 432, 433, 434, 435, 440, 441, 442, 443, 444, 445, 446, 447, 448, 449, 450, 451, 452, 453, 454, 455, 456, 457, 477, 479, 480, 481, 489, 490, 491, 492, 493, 494, 495, 496, 307, 312], 328: [713, 714, 715, 716, 717, 718, 719, 720, 721, 722, 726, 727, 728, 729, 730, 731, 735, 736, 737, 738, 739, 740, 741, 754, 755, 756, 757, 758, 759, 760, 761, 762, 763, 764, 765, 787, 789, 790, 791, 792, 793, 798, 799, 800, 801, 802, 803, 804, 805, 806, 307, 312], 329: [1024, 1025, 1026, 1027, 1028, 1029, 1030, 1031, 1032, 1034, 1035, 1036, 1037, 1038, 1039, 1040, 1041, 1042, 1043, 1044, 1045, 1046, 1047, 1048, 1049, 1050, 1051, 1065, 1066, 1067, 1068, 1069, 1070, 1071, 1072, 1073, 1074, 1075, 1079, 1097, 1098, 1099, 1100, 1101, 1102, 1103, 1104, 1105, 1106, 1107, 1108, 1109, 1110, 1111, 1112, 1113, 1114, 1115, 1116, 1117, 1118, 1119, 307, 312], 330: [1335, 1336, 1337, 1338, 1339, 1340, 1341, 1342, 1343, 1344, 1345, 1346, 1347, 1348, 1349, 1350, 1351, 1352, 1353, 1354, 1355, 1356, 1357, 1358, 1359, 1360, 1361, 1362, 1363, 1364, 1365, 1366, 1367, 1368, 1370, 1371, 1372, 1373, 1374, 1375, 1376, 1377, 1379, 1380, 1381, 1382, 1383, 1384, 1385, 1386, 1387, 1388, 1389, 1392, 1395, 1396, 1399, 1402, 1404, 1405, 1406, 1407, 1408, 1409, 1410, 1411, 1412, 1413, 1418, 1419, 1420, 1421, 1422, 1423, 1424, 1425, 1426, 1427, 1428, 1429, 1430, 307, 312], 331: [307, 312], 332: [448, 449, 450, 451, 452, 453, 454, 455, 456, 457, 458, 459, 460, 461, 462, 465, 466, 467, 468, 469, 470, 471, 472, 473, 474, 475, 476, 484, 486, 487, 488, 489, 491, 492, 493, 494, 495, 496, 497, 518, 519, 520, 521, 522, 523, 524, 533, 534, 535, 536, 537, 538, 539, 541, 307, 312], 333: [760, 761, 762, 763, 764, 765, 766, 767, 768, 769, 770, 771, 772, 773, 777, 778, 779, 780, 781, 782, 783, 784, 798, 800, 802, 803, 805, 806, 829, 830, 831, 832, 833, 834, 835, 836, 842, 844, 845, 846, 847, 848, 849, 850, 851, 852, 967, 307, 312], 334: [1072, 1073, 1074, 1075, 1076, 1077, 1078, 1079, 1080, 1081, 1082, 1083, 1084, 1085, 1087, 1088, 1089, 1090, 1091, 1092, 1093, 1094, 1095, 1097, 1098, 1109, 1114, 1116, 1118, 1119, 1120, 1121, 1123, 1126, 1138, 1139, 1140, 1141, 1142, 1143, 1144, 1145, 1146, 1147, 1148, 1149, 1152, 1153, 1154, 1155, 1156, 1157, 1158, 1159, 1160, 1161, 1162, 1163, 1164, 1165, 1277, 1278, 1279, 1280, 1281, 1282, 307, 312], 335: [1384, 1385, 1386, 1387, 1388, 1389, 1390, 1391, 1392, 1393, 1394, 1395, 1398, 1399, 1400, 1401, 1402, 1403, 1404, 1405, 1406, 1407, 1408, 1409, 1410, 1411, 1412, 1415, 1417, 1418, 1419, 1420, 1422, 1424, 1425, 1426, 1427, 1428, 1429, 1430, 1431, 1432, 1437, 1444, 1449, 1450, 1451, 1452, 1453, 1454, 1455, 1456, 1457, 1466, 1467, 1468, 1469, 1470, 1471, 1472, 1473, 1474, 1475, 1476, 312], 336: [369, 392, 395, 396, 312], 337: [503, 504, 505, 506, 507, 508, 509, 510, 511, 512, 513, 517, 518, 519, 520, 521, 522, 523, 524, 525, 526, 527, 543, 545, 546, 567, 568, 569, 570, 571, 572, 573, 584, 587, 588, 589, 590, 591, 592, 593, 681, 704, 707, 708, 312, 317], 338: [816, 817, 818, 819, 820, 821, 822, 823, 824, 829, 830, 831, 832, 833, 834, 835, 836, 838, 879, 880, 881, 882, 883, 884, 885, 886, 887, 896, 897, 898, 899, 900, 901, 902, 903, 904, 905, 906, 909, 968, 990, 992, 993, 994, 995, 1015, 1016, 1017, 1018, 1019, 1020, 1021, 1022, 312, 317], 339: [1129, 1130, 1131, 1132, 1133, 1134, 1135, 1136, 1137, 1141, 1142, 1143, 1144, 1145, 1146, 1147, 1148, 1150, 1151, 1179, 1183, 1186, 1187, 1190, 1191, 1192, 1193, 1194, 1195, 1196, 1197, 1198, 1199, 1209, 1210, 1211, 1212, 1213, 1214, 1215, 1216, 1217, 1218, 1219, 1220, 1221, 1222, 1223, 1224, 1235, 1251, 1278, 1280, 1302, 1303, 1304, 1305, 1306, 1307, 1324, 1325, 1326, 1327, 1328, 1329, 1330, 1331, 1332, 1333, 1334, 1335, 1336, 1337, 1444, 312, 317], 340: [1442, 1443, 1444, 1445, 1446, 1447, 1454, 1455, 1456, 1457, 1458, 1459, 1460, 1461, 1462, 1463, 1465, 1498, 1499, 1501, 1502, 1503, 1504, 1505, 1506, 1507, 1508, 1524, 1525, 1526, 1527, 1528, 1529, 1530, 312, 317], 341: [342, 344, 401, 403, 409, 425, 426, 427, 428, 429, 430, 450, 451, 454, 455, 312, 317], 342: [567, 568, 569, 570, 571, 578, 579, 580, 582, 583, 584, 586, 587, 589, 590, 591, 615, 619, 620, 621, 622, 623, 624, 625, 626, 627, 628, 629, 630, 631, 632, 649, 651, 652, 653, 654, 655, 656, 657, 658, 671, 713, 714, 715, 716, 717, 719, 722, 728, 732, 737, 738, 739, 740, 741, 742, 743, 744, 763, 764, 765, 767, 768, 312, 317, 341], 343: [881, 882, 883, 884, 885, 890, 891, 892, 893, 894, 895, 896, 897, 898, 899, 900, 901, 902, 903, 904, 906, 921, 922, 923, 928, 929, 931, 932, 933, 934, 935, 936, 937, 938, 939, 940, 941, 942, 943, 944, 945, 946, 960, 961, 962, 963, 964, 965, 966, 967, 968, 969, 970, 971, 972, 973, 976, 977, 982, 983, 984, 985, 986, 998, 1000, 1026, 1027, 1028, 1029, 1030, 1031, 1032, 1035, 1050, 1051, 1052, 1053, 1054, 1055, 1056, 1057, 1072, 1073, 1074, 1075, 1076, 1077, 1078, 1079, 1080, 1081, 1082, 1083, 1084, 1086, 1193, 312], 344: [1195, 1196, 1197, 1198, 1199, 1202, 1203, 1204, 1205, 1206, 1207, 1208, 1209, 1210, 1211, 1212, 1213, 1214, 1215, 1216, 1217, 1218, 1219, 1220, 1221, 1222, 1223, 1224, 1231, 1232, 1233, 1234, 1235, 1236, 1237, 1238, 1240, 1241, 1242, 1243, 1244, 1245, 1246, 1247, 1248, 1249, 1250, 1251, 1252, 1253, 1254, 1255, 1256, 1257, 1258, 1259, 1260, 1273, 1274, 1275, 1276, 1277, 1278, 1279, 1280, 1281, 1282, 1283, 1284, 1286, 1289, 1340, 1364, 1365, 1366, 1367, 1390, 1393, 1394, 1395, 1506, 312, 317, 341], 345: [1509, 1510, 1511, 1512, 1513, 1514, 1515, 1516, 1517, 1518, 1519, 1520, 1521, 1522, 1523, 1524, 1525, 1526, 1527, 1528, 1529, 1530, 312, 317], 346: [348, 349, 350, 351, 352, 353, 358, 360, 361, 362, 363, 364, 365, 366, 367, 369, 370, 371, 373, 374, 375, 376, 377, 378, 379, 380, 381, 382, 383, 384, 385, 386, 387, 388, 389, 390, 391, 399, 400, 401, 402, 403, 404, 405, 406, 407, 408, 409, 410, 412, 413, 415, 418, 493, 495, 519, 522, 523, 524, 525, 635, 312], 347: [640, 641, 642, 643, 644, 645, 646, 647, 648, 649, 650, 651, 652, 653, 654, 655, 656, 657, 658, 659, 660, 661, 662, 663, 664, 665, 667, 674, 675, 676, 677, 678, 679, 680, 681, 682, 683, 684, 685, 686, 687, 688, 689, 690, 691, 692, 693, 694, 695, 696, 697, 698, 699, 700, 701, 702, 703, 704, 705, 713, 714, 715, 716, 717, 718, 719, 720, 721, 722, 723, 724, 725, 726, 727, 728, 729, 731, 732, 807, 833, 836, 837, 838, 839, 949, 999, 312, 317], 348: [955, 956, 957, 958, 959, 960, 961, 962, 963, 964, 965, 966, 967, 968, 969, 970, 971, 972, 973, 974, 976, 977, 978, 979, 980, 981, 982, 983, 986, 987, 988, 989, 990, 991, 992, 993, 994, 995, 996, 997, 998, 999, 1001, 1002, 1004, 1005, 1006, 1008, 1010, 1011, 1012, 1013, 1014, 1015, 1016, 1017, 1018, 1019, 1020, 1021, 1024, 1025, 1026, 1027, 1028, 1029, 1030, 1031, 1032, 1033, 1034, 1035, 1036, 1043, 1313, 312, 317, 346], 349: [1270, 1271, 1272, 1273, 1274, 1275, 1276, 1277, 1278, 1280, 1281, 1284, 1285, 1288, 1290, 1295, 1302, 1303, 1304, 1305, 1306, 1307, 1308, 1309, 1310, 1311, 1312, 1313, 1314, 1315, 1316, 1319, 1325, 1326, 1327, 1328, 1329, 1330, 1331, 1332, 1333, 1334, 1335, 1336, 1337, 1338, 1339, 1340, 1341, 1342, 1343, 1344, 1345, 1346, 1347, 1348, 1349, 1350, 1357, 1360, 1467, 346], 350: [397, 446, 447, 448, 449, 450, 554, 307, 346], 351: [406, 407, 408, 409, 410, 411, 412, 413, 415, 416, 417, 419, 420, 423, 425, 426, 427, 428, 429, 430, 431, 432, 435, 436, 437, 438, 439, 440, 441, 442, 443, 444, 445, 446, 447, 448, 450, 451, 454, 461, 462, 463, 464, 465, 466, 467, 468, 469, 470, 471, 472, 473, 474, 475, 476, 477, 478, 479, 480, 481, 482, 483, 762, 764, 307, 312, 317, 346], 352: [722, 723, 724, 725, 726, 727, 734, 740, 745, 754, 755, 756, 757, 758, 759, 760, 761, 762, 763, 765, 777, 778, 779, 780, 781, 782, 783, 784, 785, 786, 787, 788, 789, 790, 791, 792, 793, 794, 795, 796, 797, 798, 1076, 1077, 1079, 1080, 1180, 307, 312, 346], 353: [743, 1038, 1039, 1040, 1041, 1042, 1049, 1053, 1055, 1056, 1058, 1060, 1069, 1070, 1071, 1072, 1073, 1074, 1075, 1076, 1077, 1078, 1079, 1080, 1081, 1083, 1084, 1091, 1092, 1093, 1094, 1095, 1096, 1097, 1098, 1099, 1100, 1101, 1102, 1103, 1105, 1106, 1107, 1108, 1109, 1110, 1112, 1391, 1392, 1393, 1394, 1395, 1396, 1443, 1444, 1495, 312, 346], 354: [645, 1059, 1354, 1355, 1356, 1357, 1358, 1360, 1361, 1362, 1363, 1364, 1365, 1366, 1367, 1368, 1369, 1370, 1371, 1372, 1373, 1374, 1375, 1376, 1382, 1383, 1384, 1385, 1386, 1387, 1388, 1389, 1390, 1391, 1392, 1393, 1394, 1395, 1396, 1397, 1398, 1399, 1406, 1407, 1408, 1409, 1410, 1411, 1412, 1413, 1414, 1415, 1416, 1421, 1422, 1423, 1424, 1425, 1426, 1427, 1428, 1430, 312], 355: [531, 532, 534, 583, 943, 961, 963, 978, 980, 985, 312], 356: [496, 497, 498, 499, 500, 501, 502, 503, 504, 505, 506, 507, 508, 509, 510, 511, 512, 513, 514, 515, 516, 523, 524, 525, 526, 527, 528, 529, 530, 531, 532, 533, 534, 535, 536, 537, 538, 539, 540, 541, 543, 545, 546, 547, 548, 549, 550, 551, 552, 553, 554, 555, 556, 562, 563, 564, 565, 566, 567, 568, 569, 570, 571, 572, 576, 577, 578, 579, 580, 581, 686, 687, 688, 793, 797, 798, 800, 801, 847, 848, 849, 850, 962, 1277, 1296, 312], 357: [813, 814, 815, 816, 817, 818, 819, 820, 821, 822, 823, 824, 825, 826, 827, 828, 829, 830, 831, 832, 833, 834, 837, 838, 839, 840, 841, 842, 843, 844, 845, 846, 847, 848, 849, 850, 851, 852, 853, 855, 856, 859, 861, 862, 863, 864, 865, 866, 867, 868, 869, 872, 877, 878, 879, 880, 881, 882, 883, 884, 885, 886, 887, 1164, 312], 358: [440, 1130, 1131, 1132, 1133, 1134, 1135, 1136, 1137, 1138, 1139, 1140, 1141, 1142, 1143, 1144, 1145, 1146, 1147, 1148, 1149, 1150, 1153, 1154, 1155, 1156, 1157, 1158, 1159, 1160, 1161, 1162, 1163, 1164, 1165, 1166, 1167, 1168, 1169, 1170, 1171, 1172, 1173, 1174, 1175, 1176, 1177, 1178, 1179, 1180, 1181, 1182, 1183, 1184, 1194, 1197, 1198, 1199, 1200, 1201, 1202, 1203, 312, 346], 359: [757, 1447, 1448, 1449, 1450, 1451, 1452, 1453, 1454, 1455, 1456, 1457, 1459, 1460, 1461, 1462, 1463, 1464, 1465, 1466, 1467, 1468, 1469, 1470, 1471, 1472, 1473, 1474, 1475, 1476, 1477, 1478, 1481, 1484, 1488, 1493, 1494, 1495, 1496, 1497, 1498, 1499, 1500, 1501, 1509, 1510, 1511, 1512, 1513, 1514, 1515, 1516, 312], 360: [312, 346], 361: [595, 596, 597, 598, 599, 600, 601, 602, 603, 604, 605, 606, 607, 608, 609, 610, 611, 612, 613, 615, 616, 617, 618, 619, 620, 621, 622, 623, 635, 640, 643, 645, 660, 312, 346], 362: [913, 914, 915, 916, 917, 918, 919, 920, 921, 922, 923, 924, 925, 926, 927, 928, 929, 933, 934, 935, 936, 937, 938, 939, 940, 952, 955, 957, 958, 959, 960, 312, 346], 363: [1231, 1232, 1233, 1234, 1235, 1236, 1237, 1238, 1239, 1240, 1241, 1242, 1243, 1244, 1245, 1250, 1251, 1252, 1253, 1254, 1255, 1256, 1257, 1258, 1262, 1265, 1266, 1268, 1269, 1270, 1272, 1273, 1274, 1275, 1276, 1277, 1278, 1279, 1280, 1294, 1296, 1298, 1299, 1300, 312, 346], 364: [859, 312, 346], 365: [384, 385, 386, 387, 388, 389, 390, 391, 392, 393, 394, 395, 396, 397, 398, 399, 402, 403, 404, 405, 406, 407, 408, 409, 410, 411, 414, 417, 418, 420, 421, 424, 426, 427, 428, 429, 430, 431, 446, 1177, 1178, 322, 346], 366: [703, 704, 705, 706, 707, 708, 709, 710, 711, 712, 713, 714, 715, 716, 720, 721, 722, 723, 724, 725, 726, 727, 735, 738, 739, 742, 744, 745, 746, 747, 1495, 1496, 1499, 1500, 322, 346], 367: [649, 1022, 1023, 1024, 1025, 1026, 1027, 1028, 1029, 1030, 1031, 1032, 1033, 1038, 1039, 1040, 1041, 1042, 1043, 1044, 1045, 1046, 1050, 1052, 1053, 1054, 1055, 1056, 1057, 1058, 1059, 1060, 1061, 1062, 1063, 1064, 1065, 1066, 1067, 1084, 1087, 1088, 1090, 1173, 322, 346], 368: [651, 652, 655, 656, 659, 1341, 1342, 1343, 1344, 1345, 1346, 1347, 1348, 1349, 1350, 1351, 1358, 1359, 1360, 1361, 1362, 1363, 1364, 1365, 1366, 1367, 1368, 1369, 1370, 1371, 1372, 1373, 1374, 1375, 1376, 1377, 1378, 1379, 1380, 1381, 1382, 1383, 1384, 1385, 1386, 1400, 1402, 1404, 1405, 1406, 1407, 1408, 1411, 1413, 1416, 312, 322], 369: [950, 968, 970, 971, 974, 975, 978, 312, 322, 336, 346], 370: [500, 501, 502, 503, 504, 505, 506, 507, 508, 509, 515, 516, 517, 518, 519, 520, 521, 522, 523, 525, 526, 528, 529, 530, 531, 532, 533, 534, 535, 536, 538, 539, 540, 541, 1252, 1267, 1269, 1286, 1287, 1288, 1289, 1290, 1291, 1292, 1293, 1294, 1295, 1296, 1297, 312, 317, 322, 346], 371: [447, 820, 821, 822, 823, 824, 825, 826, 827, 835, 836, 837, 838, 839, 840, 841, 847, 848, 849, 850, 851, 852, 853, 854, 855, 856, 857, 858, 859, 312, 317, 322, 346], 372: [428, 429, 430, 447, 448, 449, 450, 451, 452, 453, 454, 455, 456, 457, 458, 459, 461, 499, 500, 702, 767, 1140, 1141, 1142, 1143, 1144, 1145, 1155, 1156, 1157, 1158, 1159, 1160, 1163, 1164, 1165, 1166, 1167, 1168, 1169, 1170, 1171, 1172, 1173, 1174, 1175, 1176, 1177, 1178, 1179, 1180, 1202, 1204, 1212, 307, 312, 317, 322], 373: [747, 748, 749, 750, 751, 767, 768, 770, 771, 772, 773, 774, 775, 776, 777, 778, 779, 781, 782, 1460, 1461, 1462, 1463, 1464, 1474, 1475, 1476, 1477, 1478, 1479, 1480, 1481, 1482, 1483, 1484, 1485, 1486, 1487, 1488, 1489, 1490, 1491, 1492, 1493, 1494, 1495, 1496, 1497, 1498, 1499, 1500, 1520, 1521, 1522, 1523, 1526, 1528, 1530, 312, 322, 346], 374: [375, 1052, 1053, 1054, 1064, 1065, 1066, 1067, 1068, 1069, 1070, 1071, 1086, 1087, 1088, 1089, 1090, 1091, 1092, 1093, 1094, 1095, 1096, 1097, 1098, 1099, 1102, 1407, 312, 317, 322, 346], 375: [625, 626, 627, 628, 629, 638, 639, 640, 641, 642, 643, 645, 646, 647, 648, 649, 650, 651, 652, 653, 654, 655, 656, 657, 658, 659, 661, 1367, 1372, 1373, 1374, 1384, 1385, 1387, 1388, 1389, 1390, 1391, 1406, 1407, 1408, 1409, 1410, 1411, 1412, 1413, 1414, 1415, 1416, 1417, 1418, 1419, 1421, 1422, 1459, 1460, 312, 317, 322, 346, 374], 376: [573, 946, 947, 948, 949, 950, 957, 958, 959, 960, 961, 962, 963, 964, 965, 966, 967, 968, 969, 970, 971, 972, 973, 974, 975, 976, 977, 979, 980, 981, 982, 983, 984, 1005, 1015, 312, 322, 346], 377: [539, 540, 541, 555, 556, 557, 558, 573, 574, 575, 576, 577, 578, 579, 580, 581, 582, 583, 585, 894, 1267, 1268, 1269, 1270, 1271, 1276, 1277, 1278, 1279, 1280, 1281, 1282, 1283, 1284, 1285, 1286, 1287, 1289, 1290, 1293, 1294, 1297, 1299, 312, 322, 346], 378: [857, 858, 859, 860, 861, 862, 878, 879, 894, 895, 896, 897, 898, 899, 900, 901, 902, 903, 906, 1215, 1216, 1217, 312, 322, 346], 379: [437, 438, 439, 440, 441, 444, 445, 446, 447, 448, 449, 450, 451, 452, 459, 462, 463, 466, 468, 1181, 1182, 1217, 1218, 1219, 1220, 1221, 1223, 1224, 312, 322, 346], 380: [386, 387, 759, 760, 761, 762, 763, 765, 766, 767, 768, 769, 770, 771, 772, 773, 774, 780, 783, 784, 1502, 1503, 312, 346], 381: [389, 391, 392, 708, 709, 1081, 1082, 1083, 1084, 1085, 1086, 1087, 1088, 1089, 1090, 1091, 1092, 1093, 1094, 1130, 312, 346], 382: [713, 1026, 1030, 1031, 1403, 1404, 1405, 1406, 1407, 1408, 1409, 1410, 1411, 1412, 1413, 1414, 1415, 1416, 1436, 1437, 1438, 1442, 1445, 1447, 1448, 1449, 1450, 1451, 312, 346], 383: [312, 322, 346], 384: [579, 580, 581, 582, 583, 584, 585, 586, 587, 588, 623, 626, 312, 346, 365], 385: [575, 902, 903, 904, 905, 906, 907, 908, 909, 945, 948, 312, 317, 322, 346, 365], 386: [1225, 1226, 1227, 1228, 1229, 1230, 1267, 317, 346, 365, 380], 387: [1221, 317, 322, 346, 365, 380], 388: [406, 407, 408, 409, 410, 447, 317, 346, 365], 389: [730, 731, 732, 733, 734, 770, 773, 317, 346, 365, 381], 390: [1054, 1055, 1056, 1057, 1058, 317, 346, 365], 391: [1378, 1379, 1380, 1381, 1382, 1416, 1419, 317, 346, 365, 381], 392: [317, 322, 336, 365, 381], 393: [565, 566, 567, 568, 580, 585, 605, 1336, 317, 322, 365], 394: [890, 891, 892, 893, 894, 895, 897, 900, 903, 904, 909, 912, 913, 914, 915, 916, 926, 929, 317, 322, 365], 395: [523, 525, 1215, 1216, 1217, 1218, 1219, 1220, 1221, 1223, 1224, 1225, 1227, 1228, 1231, 1233, 1234, 1235, 1236, 1237, 1238, 1239, 1240, 1253, 317, 322, 336, 365], 396: [848, 850, 851, 855, 317, 322, 336, 365], 397: [407, 408, 409, 410, 411, 412, 413, 414, 415, 416, 417, 418, 419, 422, 424, 425, 426, 427, 428, 429, 430, 431, 444, 446, 450, 1138, 1155, 1156, 1173, 1175, 1176, 1180, 317, 322, 350, 365], 398: [733, 734, 735, 736, 737, 738, 739, 740, 741, 742, 743, 744, 745, 746, 747, 748, 749, 750, 751, 752, 753, 754, 755, 756, 769, 770, 771, 772, 773, 774, 775, 776, 780, 782, 784, 785, 1051, 1052, 1463, 1478, 1479, 1480, 1481, 1496, 1497, 1498, 1500, 1501, 1505, 1508, 322, 365], 399: [1059, 1060, 1061, 1062, 1063, 1064, 1065, 1066, 1067, 1068, 1069, 1070, 1072, 1076, 1077, 1078, 1079, 1080, 1081, 1094, 1097, 1098, 1100, 1107, 1109, 1110, 1376, 1377, 1379, 1380, 322, 346, 365], 400: [658, 673, 674, 675, 676, 677, 678, 690, 691, 692, 693, 695, 696, 700, 703, 1385, 1386, 1387, 1388, 1389, 1390, 1391, 1392, 1393, 1394, 1395, 1401, 1402, 1403, 1404, 1405, 1406, 1407, 1408, 1409, 1410, 1411, 1413, 1417, 1418, 1419, 1420, 1421, 1422, 1423, 1424, 1425, 1430, 1432, 1433, 1434, 1435, 346], 401: [518, 523, 525, 526, 527, 571, 572, 573, 574, 575, 576, 577, 676, 680, 687, 1000, 1001, 1002, 1004, 341, 346], 402: [583, 584, 585, 586, 587, 588, 589, 590, 591, 592, 598, 600, 601, 602, 603, 619, 620, 622, 629, 630, 631, 632, 844, 851, 852, 853, 896, 897, 898, 899, 900, 901, 902, 903, 950, 1002, 1310, 1322, 1325, 1326, 1327, 1328, 1329, 1330, 1331, 1341, 1342, 1343, 1344, 1345, 1347, 1352, 312, 327, 346, 365], 403: [910, 911, 912, 913, 914, 915, 916, 917, 918, 919, 920, 922, 924, 925, 926, 927, 928, 929, 945, 946, 948, 953, 955, 956, 957, 958, 959, 1170, 1177, 1179, 1223, 1224, 1225, 1227, 1228, 327, 341, 346, 365], 404: [510, 522, 523, 525, 526, 527, 528, 529, 530, 531, 541, 542, 543, 544, 545, 547, 552, 555, 1237, 1238, 1239, 1240, 1241, 1242, 1243, 1244, 1245, 1246, 1247, 1248, 1249, 1250, 1251, 1252, 1253, 1254, 1255, 1256, 1268, 1269, 1270, 1271, 1272, 1273, 1274, 1275, 1276, 1277, 1278, 1279, 1280, 1281, 1282, 1283, 1284, 1285, 1290, 1308, 1309, 1335, 1359, 1385, 1386, 1388, 1389, 1390, 1391, 1496, 1499, 1500, 1501, 1502, 1503, 1504, 1505, 1506, 327, 346, 365], 405: [425, 426, 427, 428, 429, 540, 852, 853, 854, 855, 856, 857, 879, 882, 312, 327, 346, 365], 406: [440, 441, 442, 443, 444, 445, 446, 447, 448, 449, 450, 451, 452, 453, 454, 455, 456, 457, 472, 473, 474, 475, 476, 477, 478, 479, 480, 481, 482, 483, 484, 485, 486, 487, 488, 489, 492, 510, 511, 591, 592, 691, 694, 695, 697, 698, 699, 701, 702, 703, 704, 705, 706, 707, 708, 709, 710, 711, 750, 751, 752, 753, 754, 756, 863, 867, 1176, 1177, 1179, 1180, 1181, 1182, 1183, 1206, 1209, 327, 346, 351, 365, 388], 407: [768, 769, 770, 771, 772, 773, 774, 775, 776, 777, 778, 779, 780, 781, 783, 801, 802, 803, 804, 805, 808, 809, 810, 811, 812, 813, 814, 815, 1025, 1030, 1032, 1034, 1079, 1080, 1491, 1502, 1503, 1504, 1505, 1506, 1507, 1508, 1509, 1510, 1511, 1522, 1523, 1524, 1525, 1526, 1528, 312, 327, 346, 351, 365, 388, 397], 408: [411, 414, 418, 1096, 1097, 1098, 1099, 1100, 1101, 1102, 1103, 1104, 1105, 1106, 1107, 1108, 1109, 1110, 1127, 1128, 1129, 1130, 1131, 1132, 1135, 1136, 1137, 1138, 1139, 1140, 1141, 1357, 1361, 1406, 1407, 327, 346, 351, 365, 388, 397], 409: [696, 697, 698, 699, 708, 709, 710, 711, 712, 713, 714, 715, 716, 717, 729, 730, 731, 732, 733, 734, 735, 736, 738, 739, 742, 1424, 1425, 1426, 1427, 1428, 1429, 1430, 1431, 1432, 1433, 1434, 1435, 1436, 1437, 1453, 1454, 1455, 1456, 1457, 1458, 1459, 1460, 1461, 1462, 1463, 1464, 1465, 1466, 1467, 1468, 1469, 1473, 1491, 1492, 1517, 1518, 322, 327, 341, 346, 351, 365, 388, 397], 410: [422, 448, 452, 453, 559, 564, 566, 568, 613, 614, 1040, 1041, 1042, 1043, 1067, 1070, 322, 327, 346, 351, 365, 388, 397], 411: [633, 634, 635, 636, 637, 638, 639, 640, 641, 642, 643, 644, 645, 663, 664, 665, 666, 667, 668, 669, 670, 671, 672, 673, 674, 675, 676, 677, 678, 679, 681, 700, 725, 726, 749, 750, 780, 834, 883, 887, 892, 896, 941, 942, 1362, 1363, 1364, 1365, 1366, 1367, 1368, 1369, 1370, 1371, 1372, 1395, 1398, 1402, 322, 327, 351, 365, 397, 408], 412: [962, 963, 964, 965, 966, 967, 968, 969, 970, 971, 991, 992, 993, 994, 995, 996, 997, 998, 999, 1000, 1001, 1002, 1003, 1004, 1005, 1009, 1053, 1078, 322, 327, 346, 351, 397], 413: [564, 565, 572, 573, 574, 575, 576, 577, 578, 579, 580, 581, 582, 583, 584, 596, 597, 598, 599, 600, 601, 602, 603, 604, 605, 606, 607, 608, 609, 610, 611, 612, 613, 1291, 1292, 1293, 1294, 1295, 1296, 1297, 1298, 1299, 1300, 1301, 1317, 1318, 1319, 1320, 1321, 1322, 1323, 1324, 1325, 1326, 1327, 1328, 1329, 1330, 1331, 1332, 1333, 1337, 1381, 1382, 1404, 1405, 1406, 1407, 1408, 1432, 1436, 322, 346, 351, 397], 414: [432, 482, 907, 908, 909, 910, 911, 930, 934, 935, 938, 322, 327, 365, 397, 408], 415: [505, 506, 507, 508, 509, 510, 511, 512, 513, 514, 530, 531, 532, 533, 534, 535, 536, 537, 538, 539, 540, 541, 542, 543, 544, 545, 546, 547, 548, 549, 550, 551, 552, 553, 566, 567, 568, 569, 592, 593, 594, 595, 596, 597, 617, 618, 619, 620, 621, 622, 645, 646, 648, 649, 650, 651, 654, 752, 756, 759, 761, 1237, 1238, 1264, 1267, 322, 327, 346, 351, 397], 416: [835, 836, 837, 838, 839, 840, 841, 861, 862, 863, 864, 865, 866, 867, 868, 869, 870, 871, 872, 873, 874, 875, 876, 877, 878, 879, 880, 898, 921, 922, 923, 924, 925, 946, 947, 948, 949, 950, 974, 1032, 1081, 322, 327, 351, 397], 417: [450, 451, 452, 453, 454, 455, 456, 480, 483, 486, 487, 1165, 1166, 1167, 1168, 1169, 1170, 1191, 1192, 1193, 1194, 1195, 1196, 1197, 1199, 1201, 1202, 1203, 1204, 1208, 1252, 1253, 1254, 1271, 1275, 1276, 1277, 1278, 1279, 1303, 322, 327, 351, 365, 397], 418: [782, 783, 784, 785, 786, 803, 805, 806, 809, 810, 812, 813, 816, 817, 1495, 1496, 1497, 1498, 1499, 1520, 1521, 1522, 1523, 1524, 1525, 1526, 1528, 1530, 322, 327, 346, 365, 397, 408], 419: [420, 421, 422, 426, 427, 428, 469, 470, 471, 472, 473, 488, 489, 492, 493, 494, 495, 496, 497, 498, 521, 524, 525, 1143, 312, 322, 327, 351, 397], 420: [715, 716, 717, 718, 719, 736, 738, 739, 740, 741, 742, 743, 744, 745, 746, 747, 749, 750, 751, 752, 756, 757, 758, 774, 800, 801, 802, 803, 819, 823, 824, 825, 826, 827, 828, 851, 852, 854, 855, 856, 967, 1473, 322, 327, 351, 365, 419], 421: [1046, 1047, 1048, 1049, 1050, 1065, 1066, 1067, 1068, 1069, 1070, 1071, 1072, 1073, 1074, 1075, 1076, 1077, 1080, 1081, 1082, 1086, 1087, 1088, 1089, 1090, 1091, 1102, 1104, 1124, 1129, 1130, 1131, 1132, 1133, 1134, 1135, 1136, 1138, 1139, 1140, 1144, 1145, 1148, 1149, 1152, 1153, 1154, 1155, 1156, 1157, 1158, 1159, 1160, 1161, 1177, 1178, 1179, 1180, 1181, 1182, 1183, 1184, 1185, 1186, 1187, 1190, 1297, 322, 327, 365, 419], 422: [1377, 1378, 1379, 1380, 1381, 1394, 1395, 1396, 1397, 1398, 1399, 1400, 1401, 1402, 1403, 1404, 1405, 1406, 1407, 1408, 1409, 1410, 1411, 1412, 1416, 1417, 1418, 1434, 1460, 1461, 1462, 1463, 1484, 1485, 1486, 1487, 1488, 1489, 1510, 1511, 1512, 1513, 1514, 1515, 1516, 1517, 1518, 1520, 312, 322, 397, 410, 419], 423: [515, 520, 570, 327, 351], 424: [602, 603, 604, 605, 606, 617, 618, 619, 620, 621, 622, 623, 624, 625, 626, 627, 628, 629, 630, 631, 634, 642, 658, 685, 687, 709, 710, 711, 712, 713, 734, 735, 736, 737, 738, 739, 740, 741, 742, 744, 851, 312, 327, 365, 397], 425: [934, 935, 936, 937, 938, 939, 947, 948, 949, 950, 951, 952, 953, 954, 955, 956, 957, 958, 959, 960, 961, 962, 963, 964, 965, 966, 989, 1016, 1040, 1042, 1066, 1067, 1068, 1069, 1070, 1071, 1072, 1073, 1075, 1177, 1180, 1181, 1182, 1184, 1231, 1232, 1346, 327, 341, 351, 397, 405], 426: [1266, 1267, 1268, 1269, 1270, 1271, 1274, 1277, 1278, 1279, 1280, 1281, 1282, 1283, 1284, 1285, 1286, 1287, 1290, 1291, 1292, 1293, 1296, 1399, 1400, 1401, 1402, 1403, 1404, 1513, 327, 341, 351, 365, 397, 405, 419], 427: [460, 327, 341, 351, 365, 397, 405, 419], 428: [496, 497, 498, 499, 500, 501, 502, 503, 504, 505, 506, 507, 508, 509, 510, 511, 512, 513, 514, 515, 516, 519, 520, 521, 522, 525, 628, 629, 630, 631, 632, 633, 737, 740, 741, 742, 743, 744, 745, 791, 792, 793, 794, 899, 903, 906, 327, 341, 351, 365, 372, 397, 405, 419], 429: [829, 830, 831, 832, 833, 834, 835, 836, 837, 838, 839, 840, 841, 842, 843, 844, 845, 846, 847, 854, 963, 964, 1073, 1074, 1124, 1125, 1126, 1227, 1231, 1235, 1238, 327, 341, 351, 365, 372, 397, 405], 430: [1162, 1163, 1164, 1165, 1166, 1167, 1168, 1169, 1170, 1171, 1172, 1173, 1174, 1175, 1176, 1177, 1178, 1186, 1292, 1293, 1294, 1295, 1296, 1297, 1298, 1404, 1405, 1406, 1456, 1457, 1458, 327, 341, 351, 365, 372, 397], 431: [460, 461, 464, 465, 467, 468, 471, 1495, 1496, 1497, 1498, 1499, 1500, 1501, 1502, 1503, 1504, 1505, 1506, 1507, 1508, 1509, 327, 351, 365, 397], 432: [530, 690, 691, 692, 793, 794, 797, 798, 801, 804, 327, 351, 414], 433: [731, 732, 733, 734, 735, 736, 737, 738, 739, 740, 741, 742, 743, 1023, 1024, 1025, 1026, 1120, 1122, 1123, 1124, 1125, 1126, 1127, 1128, 1129, 1130, 1131, 1133, 1134, 1137, 327], 434: [1065, 1066, 1067, 1068, 1069, 1070, 1071, 1072, 1073, 1074, 1076, 1356, 1357, 1358, 1359, 1452, 1453, 1455, 1456, 1459, 1460, 1463, 1467, 327], 435: [1104, 1399, 1400, 1401, 1402, 1403, 1404, 1405, 1406, 327, 351], 436: [595, 596, 597, 598, 613, 644, 646, 687, 688, 689, 690, 691, 692, 693, 694, 695, 696, 697, 698, 699, 700, 701, 702, 703, 706, 1438, 351], 437: [640, 641, 642, 643, 644, 645, 646, 647, 930, 931, 1026, 1029, 1030, 1032, 1033, 1034, 1036, 1037, 1040, 351, 379], 438: [975, 976, 977, 978, 979, 980, 981, 1360, 1363, 351, 379], 439: [1310, 1311, 1312, 1313, 1314, 1315, 351, 379], 440: [327, 351, 358, 379, 406], 441: [556, 557, 558, 559, 560, 327, 351, 379, 406], 442: [892, 893, 894, 895, 896, 327, 351, 406], 443: [1228, 1229, 1230, 1231, 1232, 1233, 1512, 1514, 327, 351, 406], 444: [533, 327, 351, 379, 397, 406], 445: [479, 480, 481, 482, 483, 602, 866, 327, 351, 379, 406], 446: [816, 817, 818, 819, 820, 935, 937, 938, 1098, 322, 327, 350, 351, 365, 379, 397, 406], 447: [1153, 1154, 1155, 1156, 1157, 1164, 1270, 1271, 1272, 1273, 1274, 1275, 1276, 1384, 327, 350, 351, 371, 372, 379, 388, 406], 448: [1490, 1491, 1492, 1493, 1494, 1495, 1497, 1498, 1499, 1500, 1503, 1527, 327, 332, 350, 351, 372, 379, 406, 410], 449: [473, 497, 499, 500, 522, 523, 524, 525, 526, 527, 528, 529, 530, 531, 532, 637, 638, 639, 327, 332, 350, 372, 379, 406], 450: [747, 748, 749, 750, 753, 754, 755, 756, 757, 759, 783, 784, 858, 859, 860, 861, 862, 863, 864, 865, 866, 867, 868, 869, 870, 970, 971, 972, 973, 974, 975, 976, 977, 978, 979, 981, 1025, 1026, 1027, 1133, 1136, 1137, 1140, 1144, 327, 332, 341, 350, 351, 372, 379, 397, 406, 417], 451: [1085, 1086, 1087, 1088, 1089, 1090, 1091, 1092, 1093, 1094, 1095, 1096, 1097, 1098, 1102, 1104, 1118, 1119, 1120, 1121, 1122, 1123, 1147, 1149, 1171, 1173, 1174, 1194, 1195, 1196, 1197, 1198, 1199, 1200, 1201, 1202, 1203, 1204, 1205, 1206, 1207, 1304, 1305, 1307, 1308, 1309, 1310, 1311, 1312, 1313, 1314, 1315, 1316, 1317, 1318, 1362, 1363, 1473, 1477, 1481, 327, 332, 341, 351, 372, 379, 406, 417], 452: [1423, 1424, 1425, 1426, 1427, 1428, 1429, 1430, 1431, 1432, 1433, 1434, 1435, 1439, 1440, 1441, 1442, 1443, 1455, 1456, 1457, 1458, 1459, 1460, 1483, 1484, 1485, 1486, 1508, 1509, 1510, 1511, 1512, 1513, 1514, 1529, 1530, 327, 332, 372, 379, 406, 410, 417], 453: [454, 455, 456, 457, 458, 459, 460, 461, 462, 463, 464, 465, 466, 467, 468, 567, 568, 571, 572, 573, 327, 332, 372, 406, 410, 417], 454: [685, 686, 687, 688, 689, 690, 691, 692, 693, 694, 695, 696, 700, 701, 702, 703, 716, 717, 718, 719, 720, 743, 744, 745, 746, 747, 768, 769, 770, 771, 772, 773, 792, 793, 794, 795, 796, 797, 798, 799, 800, 801, 802, 803, 804, 805, 902, 905, 906, 909, 910, 911, 912, 913, 916, 960, 961, 327, 332, 341, 351, 372, 406, 417, 453], 455: [1024, 1025, 1026, 1027, 1028, 1029, 1030, 1031, 1032, 1033, 1034, 1036, 1037, 1038, 1039, 1040, 1041, 1042, 1043, 1052, 1053, 1054, 1055, 1056, 1057, 1058, 1059, 1060, 1061, 1076, 1080, 1081, 1082, 1083, 1084, 1085, 1086, 1091, 1100, 1105, 1106, 1107, 1108, 1109, 1110, 1111, 1112, 1113, 1126, 1127, 1128, 1129, 1130, 1131, 1132, 1133, 1134, 1135, 1136, 1137, 1138, 1139, 1140, 1141, 1142, 1143, 1144, 1240, 1243, 1244, 1247, 1249, 327, 332, 341, 372, 406, 417, 453], 456: [1363, 1364, 1365, 1366, 1367, 1368, 1369, 1370, 1371, 1372, 1373, 1374, 1375, 1376, 1377, 1378, 1379, 1380, 1381, 1389, 1390, 1391, 1392, 1393, 1394, 1395, 1396, 1397, 1398, 1414, 1417, 1418, 1419, 1420, 1421, 1422, 1423, 1424, 1429, 1435, 1438, 1439, 1442, 1443, 1444, 1445, 1446, 1447, 1448, 1449, 1450, 1451, 1467, 1468, 1470, 1471, 1472, 1473, 1474, 1475, 1476, 1477, 1480, 1530, 327, 332, 372, 406, 417, 453], 457: [460, 464, 505, 508, 509, 512, 514, 322, 327, 332, 372, 406, 453], 458: [630, 631, 632, 633, 634, 635, 636, 637, 638, 639, 640, 641, 642, 643, 644, 645, 646, 647, 655, 656, 657, 658, 659, 660, 661, 662, 663, 664, 665, 666, 680, 681, 682, 683, 684, 685, 686, 687, 688, 689, 690, 695, 704, 708, 709, 710, 711, 712, 713, 714, 715, 716, 717, 730, 731, 732, 733, 734, 735, 736, 737, 738, 739, 740, 741, 742, 743, 744, 745, 746, 747, 748, 749, 751, 796, 799, 803, 843, 844, 847, 848, 851, 853, 1028, 322, 332, 372, 453], 459: [970, 971, 972, 973, 974, 975, 976, 977, 978, 979, 980, 981, 982, 983, 984, 985, 986, 994, 995, 996, 997, 998, 999, 1000, 1001, 1002, 1003, 1004, 1005, 1019, 1022, 1023, 1024, 1025, 1026, 1027, 1028, 1029, 1034, 1043, 1048, 1049, 1050, 1051, 1052, 1053, 1054, 1055, 1056, 1068, 1069, 1070, 1071, 1072, 1073, 1074, 1075, 1076, 1077, 1078, 1079, 1080, 1081, 1082, 1083, 1084, 1085, 1086, 1087, 1088, 1090, 1135, 1180, 1182, 1183, 1184, 1185, 1186, 1187, 1188, 1189, 1190, 1191, 1192, 1193, 1367, 322, 332, 372, 379, 453], 460: [461, 462, 463, 464, 465, 466, 470, 471, 472, 476, 477, 479, 480, 481, 482, 483, 484, 485, 486, 487, 503, 504, 505, 525], 461: [921, 922, 923, 924, 925, 930, 931, 932, 934, 935, 936, 937, 938, 939, 940, 941, 942, 943, 944, 945, 946, 947, 948, 949, 950, 960, 961, 962, 963, 964, 965, 966, 967, 984, 986, 987, 1011, 1030, 460], 462: [1381, 1382, 1383, 1384, 1385, 1386, 1387, 1388, 1389, 1390, 1391, 1392, 1393, 1394, 1395, 1396, 1397, 1398, 1399, 1400, 1401, 1402, 1403, 1404, 1405, 1406, 1407, 1408, 1409, 1411, 1419, 1420, 1421, 1422, 1423, 1424, 1426, 1440, 1442, 1443, 1444, 1445, 1446, 1484, 1489, 460], 463: [460], 464: [775, 776, 777, 778, 779, 780, 781, 782, 783, 784, 785, 786, 787, 788, 789, 790, 791, 792, 793, 794, 795, 796, 797, 798, 799, 800, 801, 802, 804, 811, 812, 813, 814, 815, 816, 817, 818, 819, 831, 833, 835, 836, 837, 838, 839, 840, 877, 460], 465: [1236, 1237, 1238, 1239, 1240, 1241, 1242, 1243, 1244, 1245, 1246, 1247, 1248, 1249, 1250, 1251, 1252, 1253, 1254, 1255, 1256, 1257, 1258, 1259, 1260, 1261, 1262, 1263, 1264, 1265, 1266, 1269, 1270, 1271, 1272, 1273, 1274, 1275, 1276, 1277, 1278, 1279, 1280, 1281, 1282, 1286, 1287, 1288, 1289, 1290, 1291, 1292, 1293, 1294, 1295, 1296, 1297, 1298, 1299, 1300, 1301, 1302, 1303, 1320, 1323, 1325, 1337, 1340, 1342, 460], 466: [460], 467: [634, 635, 636, 637, 638, 639, 640, 641, 642, 643, 644, 645, 646, 647, 648, 649, 650, 651, 652, 653, 654, 655, 657, 658, 659, 660, 661, 663, 668, 669, 670, 671, 672, 673, 674, 675, 676, 677, 678, 679, 680, 681, 683, 684, 685, 686, 687, 688, 689, 690, 691, 692, 693, 694, 695, 696, 697, 698, 699, 717], 468: [1096, 1097, 1098, 1099, 1100, 1101, 1102, 1104, 1105, 1106, 1108, 1109, 1112, 1113, 1129, 1130, 1131, 1132, 1133, 1134, 1135, 1136, 1137, 1138, 1139, 1140, 1145, 1146, 1147, 1148, 1149, 1150, 1151, 1152, 1153, 1154, 1155, 1156, 1157, 1158, 1159], 469: [], 470: [498, 499, 500, 501, 502, 503, 504, 506, 507, 509, 510, 513, 531, 532, 533, 534, 535, 536, 537, 538, 541, 547, 548, 549, 550, 551, 552, 553, 554, 555, 556, 557, 558, 559, 560, 460], 471: [961, 962, 963, 964, 965, 966, 968, 969, 971, 972, 975, 994, 995, 996, 998, 999, 1009, 1010, 1011, 1012, 1013, 1014, 1015, 1016, 1017, 1018, 1019, 1020, 1021, 460], 472: [1424, 1425, 1426, 1427, 1428, 1429, 1430, 1431, 1433, 1434, 1437, 1456, 1457, 1473, 1474, 1475, 1476, 1477, 1478, 1479, 1480, 1481, 1482, 460], 473: [], 474: [831, 832, 833, 834, 835, 836, 837, 838, 839, 840, 841, 843, 862, 863, 880, 881, 882, 883, 884, 885, 886, 887, 888], 475: [1295, 1296, 1297, 1298, 1299, 1300, 1301, 1302, 1303, 1304, 1306, 1307, 1316, 1325, 1326, 1342, 1343, 1344, 1345, 1346, 1347, 1348, 1349, 1350, 1351, 1352, 1389], 476: [460], 477: [706, 707, 708, 709, 710, 711, 712, 713, 714, 715, 716, 717, 718, 719, 720, 724, 726, 728, 733, 734, 735, 736, 737, 738, 739, 740, 750, 751, 752, 753, 754, 755, 756, 757, 758, 759, 760, 761, 762, 763, 787, 798, 799, 800, 802, 460], 478: [1171, 1172, 1173, 1174, 1175, 1176, 1177, 1178, 1179, 1180, 1181, 1188, 1190, 1191, 1192, 1193, 1197, 1198, 1199, 1200, 1201, 1202, 1203, 1215, 1216, 1217, 1218, 1219, 1220, 1221, 1222, 1223, 1224, 1225, 1226, 1227, 1251, 1253, 1261, 1262, 1263, 1264, 1265, 1266], 479: [460], 480: [586, 587, 588, 589, 590, 591, 592, 593, 594, 595, 596, 602, 604, 605, 606, 607, 611, 612, 613, 614, 630, 631, 632, 633, 634, 635, 636, 637, 638, 639, 640, 665, 666, 667, 668, 669, 671, 674, 675, 676, 677, 678, 679, 680, 681, 682, 460], 481: [1052, 1053, 1054, 1055, 1056, 1057, 1058, 1059, 1060, 1061, 1062, 1066, 1067, 1068, 1069, 1070, 1071, 1072, 1073, 1074, 1075, 1076, 1077, 1078, 1079, 1080, 1081, 1082, 1085, 1093, 1094, 1095, 1096, 1097, 1098, 1099, 1100, 1101, 1102, 1103, 1104, 1105, 1106, 1107, 1108, 1109, 1110, 1128, 1129, 1130, 1131, 1132, 1133, 1134, 1135, 1136, 1137, 1139, 1140, 1141, 1142, 1143, 1144, 1145, 1146, 1147, 1148, 460], 482: [1518, 1519, 1520, 1521, 1522, 1523, 1524, 1525, 1526, 1527, 1528, 1530, 460], 483: [484, 485, 486, 487, 488, 489, 490, 492, 493, 494, 495, 496, 497, 498, 499, 500, 501, 502, 503, 504, 509, 510, 511, 512, 513, 514, 515, 516, 517, 518, 519, 520, 521, 522, 523, 524, 525, 526, 546, 548, 549, 550, 558, 559, 560, 561, 562, 563, 564, 565, 460], 484: [938, 939, 940, 941, 942, 943, 944, 945, 946, 947, 951, 952, 953, 954, 955, 956, 960, 961, 962, 963, 964, 965, 966, 979, 980, 981, 982, 983, 984, 985, 986, 987, 988, 989, 990, 1012, 1014, 1015, 1016, 1017, 1018, 1023, 1024, 1025, 1026, 1027, 1028, 1029, 1030, 1031, 460, 483], 485: [1405, 1406, 1407, 1408, 1409, 1410, 1411, 1412, 1413, 1415, 1416, 1417, 1418, 1419, 1420, 1421, 1422, 1423, 1424, 1425, 1426, 1427, 1428, 1429, 1430, 1431, 1432, 1446, 1447, 1448, 1449, 1450, 1451, 1452, 1453, 1454, 1455, 1456, 1460, 1478, 1479, 1480, 1481, 1482, 1483, 1484, 1485, 1486, 1487, 1488, 1489, 1490, 1491, 1492, 1493, 1494, 1495, 1496, 1497, 1498, 1499, 1500, 460, 483], 486: [460, 483], 487: [829, 830, 831, 832, 833, 834, 835, 836, 837, 838, 839, 840, 841, 842, 843, 844, 845, 846, 847, 848, 849, 850, 851, 852, 853, 854, 855, 856, 857, 858, 859, 860, 861, 862, 864, 865, 866, 867, 868, 869, 870, 871, 873, 874, 875, 876, 877, 878, 879, 880, 881, 882, 883, 886, 889, 890, 893, 896, 898, 899, 900, 901, 902, 903, 904, 905, 906, 907, 912, 913, 914, 915, 916, 917, 918, 919, 920, 921, 922, 923, 924, 460, 483], 488: [1297, 1298, 1299, 1300, 1301, 1302, 1303, 1304, 1305, 1306, 1307, 1308, 1309, 1310, 1311, 1314, 1315, 1316, 1317, 1318, 1319, 1320, 1321, 1322, 1323, 1324, 1325, 1333, 1335, 1336, 1337, 1338, 1340, 1341, 1342, 1343, 1344, 1345, 1346, 1367, 1368, 1369, 1370, 1371, 1372, 1373, 1382, 1383, 1384, 1385, 1386, 1387, 1388, 1390, 483], 489: [483], 490: [725, 726, 727, 728, 729, 730, 731, 732, 733, 734, 735, 736, 737, 738, 742, 743, 744, 745, 746, 747, 748, 749, 763, 765, 767, 768, 770, 771, 794, 795, 796, 797, 798, 799, 800, 801, 807, 809, 810, 811, 812, 813, 814, 815, 816, 817, 932, 483], 491: [1194, 1195, 1196, 1197, 1198, 1199, 1200, 1201, 1202, 1203, 1204, 1205, 1206, 1207, 1209, 1210, 1211, 1212, 1213, 1214, 1215, 1216, 1217, 1219, 1220, 1231, 1236, 1238, 1240, 1241, 1242, 1243, 1245, 1248, 1260, 1261, 1262, 1263, 1264, 1265, 1266, 1267, 1268, 1269, 1270, 1271, 1274, 1275, 1276, 1277, 1278, 1279, 1280, 1281, 1282, 1283, 1284, 1285, 1286, 1287, 1399, 1400, 1401, 1402, 1403, 1404], 492: [483], 493: [626, 627, 628, 629, 630, 631, 632, 633, 634, 635, 636, 637, 640, 641, 642, 643, 644, 645, 646, 647, 648, 649, 650, 651, 652, 653, 654, 657, 659, 660, 661, 662, 664, 666, 667, 668, 669, 670, 671, 672, 673, 674, 679, 686, 691, 692, 693, 694, 695, 696, 697, 698, 699, 708, 709, 710, 711, 712, 713, 714, 715, 716, 717, 718, 805, 828, 831, 832, 483], 494: [1096, 1097, 1098, 1099, 1100, 1101, 1102, 1103, 1104, 1105, 1106, 1110, 1111, 1112, 1113, 1114, 1115, 1116, 1117, 1118, 1119, 1120, 1136, 1138, 1139, 1160, 1161, 1162, 1163, 1164, 1165, 1166, 1177, 1180, 1181, 1182, 1183, 1184, 1185, 1186, 1274, 1297, 1300, 1301, 483], 495: [483], 496: [532, 533, 534, 535, 536, 537, 538, 539, 540, 545, 546, 547, 548, 549, 550, 551, 552, 554, 595, 596, 597, 598, 599, 600, 601, 602, 603, 612, 613, 614, 615, 616, 617, 618, 619, 620, 621, 622, 625, 684, 706, 708, 709, 710, 711, 731, 732, 733, 734, 735, 736, 737, 738, 483], 497: [1003, 1004, 1005, 1006, 1007, 1008, 1009, 1010, 1011, 1015, 1016, 1017, 1018, 1019, 1020, 1021, 1022, 1024, 1025, 1053, 1057, 1060, 1061, 1064, 1065, 1066, 1067, 1068, 1069, 1070, 1071, 1072, 1073, 1083, 1084, 1085, 1086, 1087, 1088, 1089, 1090, 1091, 1092, 1093, 1094, 1095, 1096, 1097, 1098, 1109, 1125, 1152, 1154, 1176, 1177, 1178, 1179, 1180, 1181, 1198, 1199, 1200, 1201, 1202, 1203, 1204, 1205, 1206, 1207, 1208, 1209, 1210, 1211, 1318, 483], 498: [1474, 1475, 1476, 1477, 1478, 1479, 1486, 1487, 1488, 1489, 1490, 1491, 1492, 1493, 1494, 1495, 1497, 1530, 470, 483], 499: [500, 502, 503, 504, 505, 506, 507, 508, 509, 525, 526, 527, 528, 529, 530, 531, 532, 534, 591, 593, 599, 615, 616, 617, 618, 619, 620, 640, 641, 644, 645, 470, 483], 500: [915, 916, 917, 918, 919, 926, 927, 928, 930, 931, 932, 934, 935, 937, 938, 939, 963, 967, 968, 969, 970, 971, 972, 973, 974, 975, 976, 977, 978, 979, 980, 997, 999, 1000, 1001, 1002, 1003, 1004, 1005, 1006, 1019, 1061, 1062, 1063, 1064, 1065, 1067, 1070, 1076, 1080, 1085, 1086, 1087, 1088, 1089, 1090, 1091, 1092, 1111, 1112, 1113, 1115, 1116, 470, 483, 499], 501: [1387, 1388, 1389, 1390, 1391, 1396, 1397, 1398, 1399, 1400, 1401, 1402, 1403, 1404, 1405, 1406, 1407, 1408, 1409, 1410, 1412, 1427, 1428, 1429, 1434, 1435, 1437, 1438, 1439, 1440, 1441, 1442, 1443, 1444, 1445, 1446, 1447, 1448, 1449, 1450, 1451, 1452, 1466, 1467, 1468, 1469, 1470, 1471, 1472, 1473, 1474, 1475, 1476, 1477, 1478, 1479, 1482, 1483, 1488, 1489, 1490, 1491, 1492, 1504, 1506, 470, 483], 502: [504, 505, 506, 507, 508, 509, 510, 513, 528, 529, 530, 531, 532, 533, 534, 535, 550, 551, 552, 553, 554, 555, 556, 557, 558, 559, 560, 561, 562, 564, 671, 470, 483, 499], 503: [832, 833, 834, 835, 836, 839, 840, 841, 842, 843, 844, 845, 846, 847, 848, 849, 850, 851, 852, 853, 854, 855, 856, 857, 858, 859, 860, 861, 868, 869, 870, 871, 872, 873, 874, 875, 877, 878, 879, 880, 881, 882, 883, 884, 885, 886, 887, 888, 889, 890, 891, 892, 893, 894, 895, 896, 897, 910, 911, 912, 913, 914, 915, 916, 917, 918, 919, 920, 921, 923, 926, 977, 1001, 1002, 1003, 1004, 1027, 1030, 1031, 1032, 1143, 460, 470, 483, 499], 504: [1305, 1306, 1307, 1308, 1309, 1310, 1311, 1312, 1313, 1314, 1315, 1316, 1317, 1318, 1319, 1320, 1321, 1322, 1323, 1324, 1325, 1326, 1328, 1329, 1330, 1331, 1332, 1333, 1338, 1340, 1341, 1342, 1343, 1344, 1345, 1346, 1347, 1349, 1350, 1351, 1353, 1354, 1355, 1356, 1357, 1358, 1359, 1360, 1361, 1362, 1363, 1364, 1365, 1366, 1367, 1368, 1369, 1370, 1371, 1379, 1380, 1381, 1382, 1383, 1384, 1385, 1386, 1387, 1388, 1389, 1390, 1392, 1393, 1395, 1398, 1473, 1475, 1499, 1502, 1503, 1504, 1505, 460, 470, 483, 499, 502], 505: [590, 460, 499, 502], 506: [754, 755, 756, 757, 758, 759, 760, 761, 762, 763, 764, 765, 766, 767, 768, 769, 770, 771, 772, 773, 774, 775, 776, 777, 778, 779, 781, 788, 789, 790, 791, 792, 793, 794, 795, 796, 797, 798, 799, 800, 801, 802, 803, 804, 805, 806, 807, 808, 809, 810, 811, 812, 813, 814, 815, 816, 817, 818, 819, 827, 828, 829, 830, 831, 832, 833, 834, 835, 836, 837, 838, 839, 840, 841, 842, 843, 845, 846, 921, 947, 950, 951, 952, 953, 1063, 1113, 470, 499, 502], 507: [1228, 1229, 1230, 1231, 1232, 1233, 1234, 1235, 1236, 1237, 1238, 1239, 1240, 1241, 1242, 1243, 1244, 1245, 1246, 1247, 1249, 1250, 1251, 1252, 1253, 1254, 1255, 1256, 1259, 1260, 1261, 1262, 1263, 1264, 1265, 1266, 1267, 1268, 1269, 1270, 1271, 1272, 1274, 1275, 1277, 1278, 1279, 1281, 1283, 1284, 1285, 1286, 1287, 1288, 1289, 1290, 1291, 1292, 1293, 1294, 1297, 1298, 1299, 1300, 1301, 1302, 1303, 1304, 1305, 1306, 1307, 1308, 1309, 1316, 470, 499, 502], 508: [564, 499, 502], 509: [681, 682, 683, 684, 685, 686, 687, 688, 689, 691, 692, 695, 696, 699, 701, 706, 713, 714, 715, 716, 717, 718, 719, 720, 721, 722, 723, 724, 725, 726, 727, 730, 736, 737, 738, 739, 740, 741, 742, 743, 744, 745, 746, 747, 748, 749, 750, 751, 752, 753, 754, 755, 756, 757, 758, 759, 760, 761, 768, 771, 878, 988, 1037, 1038, 1039, 1040, 1041, 1145, 470, 483, 499, 502], 510: [1156, 1157, 1158, 1159, 1160, 1161, 1162, 1163, 1165, 1166, 1167, 1169, 1170, 1173, 1175, 1176, 1177, 1178, 1179, 1180, 1181, 1182, 1185, 1186, 1187, 1188, 1189, 1190, 1191, 1192, 1193, 1194, 1195, 1196, 1197, 1198, 1200, 1201, 1204, 1211, 1212, 1213, 1214, 1215, 1216, 1217, 1218, 1219, 1220, 1221, 1222, 1223, 1224, 1225, 1226, 1227, 1228, 1229, 1230, 1231, 1232, 1233, 1512, 1514, 470, 483, 502], 511: [483], 512: [613, 614, 615, 616, 617, 618, 625, 631, 636, 645, 646, 647, 648, 649, 650, 651, 652, 653, 654, 656, 668, 669, 670, 671, 672, 673, 674, 675, 676, 677, 678, 679, 680, 681, 682, 683, 684, 685, 686, 687, 688, 689, 967, 968, 970, 971, 1071, 483], 513: [794, 1089, 1090, 1091, 1092, 1093, 1100, 1104, 1106, 1107, 1109, 1111, 1120, 1121, 1122, 1123, 1124, 1125, 1126, 1127, 1128, 1129, 1130, 1131, 1132, 1134, 1135, 1142, 1143, 1144, 1145, 1146, 1147, 1148, 1149, 1150, 1151, 1152, 1153, 1154, 1156, 1157, 1158, 1159, 1160, 1161, 1163, 1442, 1443, 1444, 1445, 1446, 1447, 1494, 1495, 470, 483, 502], 514: [530, 856, 1270, 483], 515: [550, 551, 552, 553, 554, 556, 557, 558, 559, 560, 561, 562, 563, 564, 565, 566, 567, 568, 569, 570, 571, 572, 578, 579, 580, 581, 582, 583, 584, 585, 586, 587, 588, 589, 590, 591, 592, 593, 594, 595, 602, 603, 604, 605, 606, 607, 608, 609, 610, 611, 612, 617, 618, 619, 620, 621, 622, 623, 624, 626, 902, 903, 905, 954, 1314, 1332, 1334, 1349, 1351, 1356, 483], 516: [1027, 1028, 1029, 1030, 1031, 1032, 1033, 1034, 1035, 1036, 1037, 1038, 1039, 1040, 1041, 1042, 1043, 1044, 1045, 1046, 1047, 1054, 1055, 1056, 1057, 1058, 1059, 1060, 1061, 1062, 1063, 1064, 1065, 1066, 1067, 1068, 1069, 1070, 1071, 1072, 1074, 1076, 1077, 1078, 1079, 1080, 1081, 1082, 1083, 1084, 1085, 1086, 1087, 1093, 1094, 1095, 1096, 1097, 1098, 1099, 1100, 1101, 1102, 1103, 1107, 1108, 1109, 1110, 1111, 1112, 1217, 1218, 1219, 1324, 1328, 1329, 1331, 1332, 1378, 1379, 1380, 1381, 1493, 483], 517: [795, 814, 1504, 1505, 1506, 1507, 1508, 1509, 1510, 1511, 1512, 1513, 1514, 1515, 1516, 1517, 1518, 1519, 1520, 1521, 1522, 1523, 1524, 1525, 1528, 1529, 1530, 483], 518: [519, 520, 521, 522, 523, 524, 525, 526, 527, 528, 529, 530, 531, 532, 534, 535, 538, 540, 541, 542, 543, 544, 545, 546, 547, 548, 551, 556, 557, 558, 559, 560, 561, 562, 563, 564, 565, 566, 843, 1291, 483], 519: [970, 971, 972, 973, 974, 975, 976, 977, 978, 979, 980, 981, 982, 983, 984, 985, 986, 987, 988, 989, 990, 993, 994, 995, 996, 997, 998, 999, 1000, 1001, 1002, 1003, 1004, 1005, 1006, 1007, 1008, 1009, 1010, 1011, 1012, 1013, 1014, 1015, 1016, 1017, 1018, 1019, 1020, 1021, 1022, 1023, 1024, 1034, 1037, 1038, 1039, 1040, 1041, 1042, 1043, 483, 518], 520: [758, 1448, 1449, 1450, 1451, 1452, 1453, 1454, 1455, 1456, 1457, 1458, 1460, 1461, 1462, 1463, 1464, 1465, 1466, 1467, 1468, 1469, 1470, 1471, 1472, 1473, 1474, 1475, 1476, 1477, 1478, 1479, 1482, 1485, 1489, 1494, 1495, 1496, 1497, 1498, 1499, 1500, 1501, 1502, 1510, 1511, 1512, 1513, 1514, 1515, 1516, 1517, 483, 518], 521: [483, 518], 522: [918, 919, 920, 921, 922, 923, 924, 925, 926, 927, 928, 929, 930, 931, 932, 933, 934, 935, 936, 938, 939, 940, 941, 942, 943, 944, 945, 946, 958, 963, 966, 968, 983, 483, 518], 523: [1397, 1398, 1399, 1400, 1401, 1402, 1403, 1404, 1405, 1406, 1407, 1408, 1409, 1410, 1411, 1412, 1413, 1417, 1418, 1419, 1420, 1421, 1422, 1423, 1424, 1436, 1439, 1441, 1442, 1443, 1444, 483, 518], 524: [483, 518], 525: [871, 872, 873, 874, 875, 876, 877, 878, 879, 880, 881, 882, 883, 884, 885, 890, 891, 892, 893, 894, 895, 896, 897, 898, 902, 905, 906, 908, 909, 910, 912, 913, 914, 915, 916, 917, 918, 919, 920, 934, 936, 938, 939, 940, 460, 483, 499, 518], 526: [661, 1351, 1352, 1353, 1354, 1355, 1356, 1357, 1358, 1359, 1360, 1361, 1362, 1363, 1364, 1365, 1366, 1369, 1370, 1371, 1372, 1373, 1374, 1375, 1376, 1377, 1378, 1381, 1384, 1385, 1387, 1388, 1391, 1393, 1394, 1395, 1396, 1397, 1398, 1413, 483, 499, 518], 527: [1141, 1142, 499, 518], 528: [829, 830, 831, 832, 833, 834, 835, 836, 837, 838, 839, 840, 841, 842, 846, 847, 848, 849, 850, 851, 852, 853, 861, 864, 865, 868, 870, 871, 872, 873, 499, 502, 518], 529: [620, 621, 624, 625, 937, 1310, 1311, 1312, 1313, 1314, 1315, 1316, 1317, 1318, 1319, 1320, 1321, 1326, 1327, 1328, 1329, 1330, 1331, 1332, 1333, 1334, 1338, 1340, 1341, 1342, 1343, 1344, 1345, 1346, 1347, 1348, 1349, 1350, 1351, 1352, 1353, 1354, 1355, 1372, 1375, 1376, 1378, 1461, 499, 502, 518], 530: [1101, 1102, 1105, 1106, 1109, 499, 502, 514, 518], 531: [792, 793, 794, 795, 796, 797, 798, 799, 800, 801, 802, 809, 810, 811, 812, 813, 814, 815, 816, 817, 818, 819, 820, 821, 822, 823, 824, 825, 826, 827, 828, 829, 830, 831, 832, 833, 834, 835, 836, 837, 851, 853, 855, 856, 857, 858, 859, 862, 864, 867, 470, 499, 502, 518], 532: [564, 582, 584, 585, 588, 589, 592, 1274, 1275, 1276, 1277, 1278, 1279, 1280, 1281, 1282, 1283, 1289, 1290, 1291, 1292, 1293, 1294, 1295, 1296, 1297, 1299, 1300, 1302, 1303, 1304, 1305, 1306, 1307, 1308, 1309, 1310, 1312, 1313, 1314, 1315, 470, 496, 499, 502, 518], 533: [1029, 1044, 1046, 1063, 1064, 1065, 1066, 1067, 1068, 1069, 1070, 1071, 1072, 1073, 1074, 1383, 470, 496, 502], 534: [760, 761, 762, 763, 764, 765, 766, 767, 775, 776, 777, 778, 779, 780, 781, 787, 788, 789, 790, 791, 792, 793, 794, 795, 796, 797, 798, 799, 1526, 1527, 1528, 470, 496, 499, 502, 518], 535: [550, 551, 552, 553, 554, 555, 556, 557, 558, 559, 560, 561, 562, 564, 602, 603, 805, 870, 1243, 1244, 1245, 1246, 1247, 1248, 1258, 1259, 1260, 1261, 1262, 1263, 1266, 1267, 1268, 1269, 1270, 1271, 1272, 1273, 1274, 1275, 1276, 1277, 1278, 1279, 1280, 1281, 1282, 1283, 1305, 1307, 1315, 470, 496, 502, 518], 536: [1013, 1014, 1015, 1016, 1017, 1033, 1034, 1036, 1037, 1038, 1039, 1040, 1041, 1042, 1043, 1044, 1045, 1047, 1048, 470, 496], 537: [733, 734, 735, 736, 737, 747, 748, 749, 750, 751, 752, 753, 754, 755, 756, 757, 758, 759, 760, 761, 762, 763, 764, 765, 766, 767, 768, 769, 770, 771, 772, 773, 793, 794, 795, 796, 799, 801, 803, 804, 1481, 1482, 1483, 1493, 1494, 1495, 1496, 1497, 1498, 1499, 1500, 1515, 1516, 1517, 1518, 1519, 1520, 1521, 1522, 1523, 1524, 1525, 1526, 1527, 1528, 470, 496], 538: [539, 844, 1217, 1218, 1219, 1220, 1221, 1230, 1231, 1232, 1233, 1234, 1235, 1237, 1238, 1239, 1240, 1241, 1242, 1243, 1244, 1245, 1246, 1247, 1248, 1249, 1250, 1251, 1253, 470, 496, 518], 539: [968, 973, 974, 975, 985, 986, 988, 989, 990, 991, 992, 1007, 1008, 1009, 1010, 1011, 1012, 1013, 1014, 1015, 1016, 1017, 1018, 1019, 1020, 1022, 1023, 1060, 1061, 1328, 496, 538], 540: [711, 712, 713, 714, 715, 722, 723, 724, 725, 726, 727, 728, 729, 730, 731, 732, 733, 734, 735, 736, 737, 738, 739, 740, 741, 742, 744, 745, 746, 747, 748, 749, 770, 780, 1457, 1458, 1459, 1473, 1474, 1475, 1476, 1491, 1492, 1493, 1494, 1495, 1496, 1497, 1498, 1499, 1500, 1501, 1503, 496, 518], 541: [823, 1196, 1197, 1198, 1199, 1200, 1205, 1206, 1207, 1208, 1209, 1210, 1211, 1212, 1213, 1214, 1215, 1216, 1218, 1219, 1222, 1223, 1226, 1228, 470, 518], 542: [950, 951, 952, 953, 954, 955, 971, 972, 987, 988, 989, 990, 991, 992, 993, 994, 995, 996, 999, 1308, 1309, 1310, 518], 543: [694, 695, 696, 697, 698, 701, 702, 703, 704, 705, 706, 707, 708, 709, 716, 719, 720, 723, 725, 1438, 1439, 1474, 1475, 1476, 1477, 1478, 1480, 1481, 518], 544: [807, 808, 1180, 1181, 1182, 1183, 1184, 1186, 1187, 1188, 1189, 1190, 1191, 1192, 1193, 1194, 1195, 1201, 1204, 1205, 518], 545: [938, 939, 974, 976, 977, 1293, 1294, 496, 518], 546: [682, 683, 684, 685, 686, 687, 688, 689, 690, 691, 692, 693, 694, 695, 731, 1462, 483, 496, 518], 547: [792, 796, 797, 1169, 1170, 1171, 1172, 1173, 1174, 1175, 1176, 1177, 1178, 1179, 1180, 1181, 1182, 1202, 1203, 1204, 1208, 1211, 1213, 1214, 1215, 1216, 1217, 470, 496, 518], 548: [470, 483, 496, 518], 549: [675, 676, 677, 678, 679, 680, 681, 682, 683, 684, 719, 722, 470, 483, 496], 550: [836, 1163, 1164, 1165, 1166, 1167, 1168, 1169, 1170, 1206, 1209, 470, 483, 496, 502, 515, 535], 551: [470, 496, 502, 515, 518, 535], 552: [673, 674, 675, 676, 677, 678, 715, 470, 496, 502, 515, 535], 553: [835, 1162, 1163, 1164, 1165, 1166, 1203, 470, 502, 515, 535], 554: [470, 496, 502, 515, 535], 555: [676, 677, 678, 679, 680, 716, 719, 470, 502, 535], 556: [1166, 1167, 1168, 1169, 1170, 470, 502, 515, 518, 535], 557: [470, 502, 515, 518, 535], 558: [684, 685, 686, 687, 688, 722, 725, 470, 483, 502, 515, 518, 535], 559: [1175, 1176, 1177, 1178, 1190, 1195, 1215, 470, 483, 502, 515, 518, 535], 560: [976, 470, 483, 502, 515, 518, 535], 561: [697, 698, 699, 700, 701, 702, 704, 707, 710, 711, 716, 719, 720, 721, 722, 723, 733, 736, 1465, 1467, 483, 502, 515, 518, 535], 562: [1189, 1190, 1191, 1192, 1193, 1194, 1195, 1197, 1198, 1199, 1201, 1202, 1205, 1207, 1208, 1209, 1210, 1211, 1212, 1213, 1214, 1227, 483, 502, 515, 518, 535], 563: [989, 991, 992, 996, 483, 515, 518], 564: [715, 716, 717, 718, 719, 720, 721, 722, 723, 724, 725, 726, 727, 730, 732, 733, 734, 735, 736, 737, 738, 739, 752, 754, 758, 1446, 1463, 1464, 1481, 1483, 1484, 1488, 483, 502, 508, 515, 518, 532, 535], 565: [1208, 1209, 1210, 1211, 1212, 1213, 1214, 1215, 1216, 1217, 1218, 1219, 1220, 1221, 1222, 1223, 1224, 1225, 1226, 1227, 1228, 1229, 1230, 1231, 1244, 1245, 1246, 1247, 1248, 1249, 1250, 1251, 1255, 1257, 1259, 1260, 1526, 1527, 483, 515, 518], 566: [974, 989, 990, 991, 992, 1007, 1008, 1009, 1011, 1012, 1016, 1019, 515, 518], 567: [738, 739, 740, 741, 742, 743, 744, 745, 746, 747, 748, 749, 751, 755, 756, 757, 758, 759, 760, 773, 776, 777, 779, 786, 788, 789, 1055, 1056, 1058, 1059, 1467, 1482, 1483, 1484, 1485, 1486, 1487, 1499, 1500, 1501, 1502, 1504, 1505, 1509, 1512, 515], 568: [1232, 1233, 1234, 1235, 1236, 1237, 1238, 1239, 1240, 1241, 1242, 1248, 1249, 1250, 1251, 1252, 1253, 1254, 1255, 1256, 1257, 1258, 1260, 1264, 1265, 1266, 1267, 1268, 1269, 1270, 1271, 1272, 1277, 1279, 1280, 1281, 1282, 1494, 1499, 1501, 1502, 1503, 515], 569: [586, 587, 588, 589, 590, 591, 592, 691, 695, 702, 1015, 1016, 1017, 1019, 515], 570: [766, 767, 768, 769, 770, 771, 772, 773, 774, 775, 781, 783, 784, 785, 786, 802, 803, 805, 812, 813, 814, 815, 1027, 1034, 1035, 1036, 1079, 1080, 1081, 1082, 1083, 1084, 1085, 1086, 1133, 1185, 1493, 1505, 1508, 1509, 1510, 1511, 1512, 1513, 1514, 1524, 1525, 1526, 1527, 1528, 1530, 515], 571: [576, 1261, 1262, 1263, 1264, 1265, 1266, 1267, 1268, 1269, 1270, 1271, 1273, 1275, 1276, 1277, 1278, 1279, 1280, 1296, 1297, 1299, 1304, 1306, 1307, 1308, 1309, 1310, 1521, 1528, 1530, 515], 572: [616, 617, 618, 620, 621, 1029, 1041, 1042, 1044, 1045, 1046, 1047, 1048, 1049, 1050, 1060, 1061, 1062, 1063, 1064, 1066, 1071, 1074, 515], 573: [799, 800, 801, 802, 803, 804, 805, 806, 807, 808, 809, 810, 811, 812, 813, 814, 815, 816, 817, 818, 830, 831, 832, 833, 834, 835, 836, 837, 838, 839, 840, 841, 842, 843, 844, 845, 846, 847, 852, 870, 871, 897, 921, 947, 948, 950, 951, 952, 953, 1058, 1061, 1062, 1063, 1064, 1065, 1066, 1067, 1068, 1112, 1113, 1114, 1115, 1116, 1227], 574: [583, 584, 585, 586, 587, 588, 610, 613, 1295, 1296, 1297, 1298, 1299, 1300, 1301, 1302, 1303, 1304, 1305, 1306, 1307, 1308, 1309, 1310, 1311, 1312, 1327, 1328, 1329, 1330, 1331, 1332, 1333, 1334, 1335, 1336, 1337, 1338, 1339, 1340, 1341, 1342, 1343, 1344, 1347, 1365, 1366, 1446, 1447], 575: [591, 594, 595, 597, 598, 599, 601, 602, 603, 604, 605, 606, 607, 608, 609, 610, 611, 650, 651, 652, 653, 654, 656, 763, 767, 1076, 1077, 1079, 1080, 1081, 1082, 1083, 1106, 1109], 576: [837, 838, 839, 840, 841, 842, 843, 844, 845, 846, 847, 848, 849, 850, 852, 870, 871, 872, 873, 874, 877, 878, 879, 880, 881, 882, 883, 884, 1094, 1099, 1101, 1103, 1148, 1149, 571], 577: [607, 618, 619, 620, 621, 622, 623, 624, 625, 626, 627, 638, 639, 640, 641, 642, 644, 649, 652, 656, 1334, 1335, 1336, 1337, 1338, 1339, 1340, 1341, 1342, 1343, 1344, 1345, 1346, 1347, 1348, 1365, 1366, 1367, 1368, 1369, 1370, 1373, 1374, 1375, 1376, 1377, 1378, 1379], 578: [643, 647, 692, 693, 1103, 1104, 1105, 1106, 1115, 1116, 1117, 1118, 1119, 1120, 1121, 1122, 1123, 1124, 1136, 1137, 1138, 1139, 1140, 1141, 1142, 1143, 1145, 1146, 1149, 515], 579: [880, 881, 882, 883, 884, 885, 886, 887, 888, 889, 890, 891, 892, 893, 909, 910, 911, 912, 913, 914, 915, 916, 917, 918, 919, 920, 921, 922, 923, 924, 925, 929, 947, 948, 973, 974, 998, 1024, 1028, 1029, 1135, 1140, 1142, 1144, 1189, 1190, 515], 580: [666, 667, 668, 669, 693, 696, 1378, 1379, 1380, 1381, 1382, 1383, 1384, 1385, 1386, 1387, 1388, 1389, 1390, 1408, 1409, 1410, 1411, 1412, 1413, 1414, 1415, 1416, 1417, 1418, 1419, 1420, 1421, 1422, 1423, 1424, 1426, 1445, 1470, 1471, 1494, 1495, 1525, 515], 581: [630, 679, 683, 688, 692, 737, 738, 1158, 1159, 1160, 1161, 1162, 1163, 1164, 1165, 1166, 1167, 1168, 1191, 1194, 1198, 515], 582: [928, 929, 930, 931, 932, 933, 934, 935, 936, 937, 957, 958, 959, 960, 961, 962, 963, 964, 965, 966, 967, 968, 969, 970, 971, 975, 1019, 1044, 515, 532], 583: [700, 701, 708, 709, 710, 711, 712, 713, 714, 715, 716, 717, 718, 719, 720, 732, 733, 734, 735, 736, 737, 738, 739, 740, 741, 742, 743, 744, 745, 746, 747, 748, 749, 1427, 1428, 1429, 1430, 1431, 1432, 1433, 1434, 1435, 1436, 1437, 1453, 1454, 1455, 1456, 1457, 1458, 1459, 1460, 1461, 1462, 1463, 1464, 1465, 1466, 1467, 1468, 1469, 1473, 1517, 1518, 515, 574], 584: [594, 595, 596, 597, 598, 622, 626, 738, 788, 1213, 1214, 1215, 1216, 1217, 1236, 1240, 1241, 1244, 515, 532, 574], 585: [981, 982, 983, 984, 985, 986, 987, 988, 989, 990, 1006, 1007, 1008, 1009, 1010, 1011, 1012, 1013, 1014, 1015, 1016, 1017, 1018, 1019, 1020, 1021, 1022, 1023, 1024, 1025, 1026, 1027, 1028, 1029, 1042, 1043, 1044, 1045, 1068, 1069, 1070, 1071, 1072, 1073, 1093, 1094, 1095, 1096, 1097, 1098, 1121, 1122, 1124, 1125, 1126, 1127, 1130, 1228, 1232, 1235, 1237, 515, 532, 574], 586: [769, 770, 796, 799, 1481, 1482, 1483, 1484, 1485, 1486, 1487, 1507, 1508, 1509, 1510, 1511, 1512, 1513, 1514, 1515, 1516, 1517, 1518, 1519, 1520, 1521, 1522, 1523, 1524, 1525, 1526, 480, 515, 569, 574], 587: [601, 624, 625, 626, 627, 628, 649, 650, 651, 652, 653, 677, 735, 784, 1266, 1267, 1268, 1269, 1270, 1271, 1272, 1296, 1299, 1302, 1303, 480, 515, 569, 574], 588: [1039, 1040, 1041, 1042, 1043, 1044, 1065, 1066, 1067, 1068, 1069, 1070, 1071, 1073, 1075, 1076, 1077, 1078, 1082, 1126, 1127, 1128, 1145, 1149, 1150, 1151, 1152, 1153, 1177, 480, 515, 532, 569, 574], 589: [827, 828, 829, 830, 831, 848, 850, 851, 854, 855, 857, 858, 861, 862, 480, 515, 532, 569], 590: [600, 601, 602, 603, 604, 625, 626, 627, 628, 629, 630, 631, 633, 635, 636, 637, 638, 642, 643, 644, 685, 686, 687, 688, 689, 704, 705, 708, 709, 710, 711, 712, 713, 714, 737, 740, 741, 1359, 480, 505, 515, 569], 591: [1102, 1103, 1104, 1105, 1106, 1123, 1125, 1126, 1127, 1128, 1129, 1130, 1131, 1132, 1133, 1134, 1136, 1137, 1138, 1139, 1143, 1144, 1145, 1161, 1187, 1188, 1189, 1190, 1206, 1210, 1211, 1212, 1213, 1214, 1215, 1238, 1239, 1241, 1242, 1243, 1354, 480, 499, 515, 569, 575], 592: [922, 480, 515, 532, 569], 593: [667, 668, 669, 670, 671, 686, 687, 688, 689, 690, 691, 692, 693, 694, 695, 696, 697, 698, 701, 702, 703, 707, 708, 709, 710, 711, 712, 723, 725, 745, 750, 751, 752, 753, 754, 755, 756, 757, 759, 760, 761, 765, 766, 769, 770, 773, 774, 775, 776, 777, 778, 779, 780, 781, 782, 798, 799, 800, 801, 802, 803, 804, 805, 806, 807, 808, 811, 918, 480, 499, 515], 594: [1170, 1171, 1172, 1173, 1174, 1187, 1188, 1189, 1190, 1191, 1192, 1193, 1194, 1195, 1196, 1197, 1198, 1199, 1200, 1201, 1202, 1203, 1204, 1205, 1209, 1210, 1211, 1227, 1253, 1254, 1255, 1256, 1277, 1278, 1279, 1280, 1281, 1282, 1303, 1304, 1305, 1306, 1307, 1308, 1309, 1310, 1311, 1313, 1415, 1420, 1470, 480, 515, 575, 584], 595: [480, 496, 515, 575, 584], 596: [739, 740, 741, 742, 743, 754, 755, 756, 757, 758, 759, 760, 761, 762, 763, 764, 765, 766, 767, 768, 771, 779, 795, 822, 824, 846, 847, 848, 849, 850, 871, 872, 873, 874, 875, 876, 877, 878, 879, 881, 988, 480, 496, 584], 597: [1243, 1244, 1245, 1246, 1247, 1248, 1256, 1257, 1258, 1259, 1260, 1261, 1262, 1263, 1264, 1265, 1266, 1267, 1268, 1269, 1270, 1271, 1272, 1273, 1274, 1275, 1298, 1325, 1349, 1351, 1375, 1376, 1377, 1378, 1379, 1380, 1381, 1382, 1384, 1486, 1489, 1490, 1491, 1493, 496, 575, 584], 598: [608, 609, 723, 496, 575, 584], 599: [816, 817, 818, 819, 820, 821, 824, 827, 828, 829, 830, 831, 832, 833, 834, 835, 836, 837, 840, 841, 842, 843, 846, 949, 950, 951, 952, 953, 954, 1063, 1113, 496, 499, 575], 600: [1321, 1322, 1323, 1324, 1325, 1326, 1327, 1328, 1329, 1330, 1331, 1332, 1333, 1334, 1335, 1336, 1337, 1338, 1339, 1340, 1341, 1344, 1345, 1346, 1347, 1350, 1453, 1454, 1455, 1456, 1457, 1458, 496, 590], 601: [633, 636, 637, 638, 639, 640, 641, 687, 688, 689, 690, 795, 799, 802, 496, 575, 587, 590], 602: [898, 899, 900, 901, 902, 903, 904, 905, 906, 907, 908, 909, 910, 911, 912, 913, 914, 915, 916, 923, 1032, 1033, 1142, 1143, 1193, 1194, 1195, 1296, 1300, 1304, 1307, 480, 496, 515, 535, 575, 590], 603: [1404, 1405, 1406, 1407, 1408, 1409, 1410, 1411, 1412, 1413, 1414, 1415, 1416, 1417, 1418, 1419, 1420, 1428, 496, 515, 535, 575, 590], 604: [608, 609, 610, 611, 612, 613, 614, 720, 721, 722, 772, 773, 774, 875, 876, 879, 880, 882, 883, 886, 480, 515, 575, 590], 605: [985, 986, 987, 988, 989, 990, 991, 992, 993, 994, 995, 996, 997, 998, 999, 1118, 1278, 1279, 1280, 1381, 1382, 1385, 1386, 1389, 1392, 480, 515, 575], 606: [1492, 1493, 1494, 1495, 1496, 1497, 1498, 1499, 1500, 1501, 1502, 1503, 1504, 480, 515, 575], 607: [861, 862, 863, 864, 958, 960, 961, 962, 963, 964, 965, 966, 967, 968, 969, 971, 972, 975, 480, 515, 575, 577], 608: [1077, 1078, 1079, 1080, 1081, 1082, 1083, 1084, 1085, 1086, 1088, 1368, 1369, 1370, 1371, 1464, 1465, 1467, 1468, 1471, 1472, 1475, 1479, 515, 575, 598, 604], 609: [1290, 515, 575, 598, 604], 610: [665, 666, 667, 668, 669, 670, 671, 672, 955, 956, 957, 958, 973, 1004, 1006, 1047, 1048, 1049, 1050, 1051, 1052, 1053, 1054, 1055, 1056, 1057, 1058, 1059, 1060, 1061, 1062, 1063, 1066, 515, 574, 575, 604], 611: [879, 1174, 1175, 1176, 1177, 1178, 1179, 1180, 1181, 1464, 1465, 480, 515, 575, 604], 612: [642, 645, 646, 648, 649, 650, 652, 653, 656, 480, 496, 515, 604], 613: [614, 615, 616, 617, 618, 619, 623, 624, 625, 629, 630, 632, 633, 634, 635, 636, 637, 638, 639, 640, 656, 657, 658, 678], 614: [1227, 1228, 1229, 1230, 1231, 1236, 1237, 1238, 1240, 1241, 1242, 1243, 1244, 1245, 1246, 1247, 1248, 1249, 1250, 1251, 1252, 1253, 1254, 1255, 1256, 1266, 1267, 1268, 1269, 1270, 1271, 1272, 1273, 1290, 1292, 1293, 1317, 1336, 613], 615: [613], 616: [926, 927, 928, 929, 930, 931, 932, 933, 934, 935, 936, 937, 938, 939, 940, 941, 942, 943, 944, 945, 946, 947, 948, 949, 950, 951, 952, 953, 954, 956, 964, 965, 966, 967, 968, 969, 971, 985, 987, 988, 989, 990, 991, 1029, 1034, 613], 617: [613], 618: [628, 629, 630, 631, 632, 633, 634, 635, 636, 637, 638, 639, 640, 641, 642, 643, 644, 645, 646, 647, 648, 649, 650, 651, 652, 653, 654, 655, 657, 664, 665, 666, 667, 668, 669, 670, 671, 672, 684, 686, 688, 689, 690, 691, 692, 693, 730, 613], 619: [1243, 1244, 1245, 1246, 1247, 1248, 1249, 1250, 1251, 1252, 1253, 1254, 1255, 1256, 1257, 1258, 1259, 1260, 1261, 1262, 1263, 1264, 1265, 1266, 1267, 1268, 1269, 1270, 1271, 1272, 1273, 1276, 1277, 1278, 1279, 1280, 1281, 1282, 1283, 1284, 1285, 1286, 1287, 1288, 1289, 1293, 1294, 1295, 1296, 1297, 1298, 1299, 1300, 1301, 1302, 1303, 1304, 1305, 1306, 1307, 1308, 1309, 1310, 1327, 1330, 1332, 1344, 1347, 1349, 613], 620: [], 621: [949, 950, 951, 952, 953, 954, 955, 956, 957, 958, 959, 960, 961, 962, 963, 964, 965, 966, 967, 968, 969, 970, 972, 973, 974, 975, 976, 978, 983, 984, 985, 986, 987, 988, 989, 990, 991, 992, 993, 994, 995, 996, 998, 999, 1000, 1001, 1002, 1003, 1004, 1005, 1006, 1007, 1008, 1009, 1010, 1011, 1012, 1013, 1014, 1032], 622: [], 623: [658, 659, 660, 661, 662, 663, 664, 666, 667, 668, 670, 671, 674, 675, 691, 692, 693, 694, 695, 696, 697, 698, 699, 700, 701, 702, 707, 708, 709, 710, 711, 712, 713, 714, 715, 716, 717, 718, 719, 720, 721, 613], 624: [1275, 1276, 1277, 1278, 1279, 1280, 1281, 1283, 1284, 1286, 1287, 1290, 1308, 1309, 1310, 1311, 1312, 1313, 1314, 1315, 1318, 1324, 1325, 1326, 1327, 1328, 1329, 1330, 1331, 1332, 1333, 1334, 1335, 1336, 1337, 613], 625: [613], 626: [988, 989, 990, 991, 992, 993, 995, 996, 998, 999, 1002, 1021, 1022, 1023, 1025, 1026, 1036, 1037, 1038, 1039, 1040, 1041, 1042, 1043, 1044, 1045, 1046, 1047, 1048], 627: [], 628: [704, 705, 706, 707, 708, 709, 710, 711, 713, 714, 717, 736, 737, 753, 754, 755, 756, 757, 758, 759, 760, 761, 762, 618], 629: [1323, 1324, 1325, 1326, 1327, 1328, 1329, 1330, 1331, 1332, 1333, 1335, 1354, 1355, 1372, 1373, 1374, 1375, 1376, 1377, 1378, 1379, 1380, 613, 618], 630: [613, 618], 631: [1043, 1044, 1045, 1046, 1047, 1048, 1049, 1050, 1051, 1052, 1054, 1055, 1064, 1073, 1074, 1090, 1091, 1092, 1093, 1094, 1095, 1096, 1097, 1098, 1099, 1100, 1137, 618], 632: [613, 618], 633: [766, 767, 768, 769, 770, 771, 772, 773, 774, 775, 776, 777, 778, 779, 780, 784, 786, 788, 793, 794, 795, 796, 797, 798, 799, 800, 810, 811, 812, 813, 814, 815, 816, 817, 818, 819, 820, 821, 822, 823, 847, 858, 859, 860, 862, 613, 618], 634: [1387, 1388, 1389, 1390, 1391, 1392, 1393, 1394, 1395, 1396, 1397, 1404, 1406, 1407, 1408, 1409, 1413, 1414, 1415, 1416, 1417, 1418, 1419, 1431, 1432, 1433, 1434, 1435, 1436, 1437, 1438, 1439, 1440, 1441, 1442, 1443, 1467, 1469, 1477, 1478, 1479, 1480, 1481, 1482, 613, 618], 635: [613, 618], 636: [1114, 1115, 1116, 1117, 1118, 1119, 1120, 1121, 1122, 1123, 1124, 1130, 1132, 1133, 1134, 1135, 1139, 1140, 1141, 1142, 1158, 1159, 1160, 1161, 1162, 1163, 1164, 1165, 1166, 1167, 1168, 1193, 1194, 1195, 1196, 1197, 1199, 1202, 1203, 1204, 1205, 1206, 1207, 1208, 1209, 1210, 613, 618], 637: [613, 618], 638: [844, 845, 846, 847, 848, 849, 850, 851, 852, 853, 854, 858, 859, 860, 861, 862, 863, 864, 865, 866, 867, 868, 869, 870, 871, 872, 873, 874, 877, 885, 886, 887, 888, 889, 890, 891, 892, 893, 894, 895, 896, 897, 898, 899, 900, 901, 902, 920, 921, 922, 923, 924, 925, 926, 927, 928, 929, 931, 932, 933, 934, 935, 936, 937, 938, 939, 940, 613, 618], 639: [1467, 1468, 1469, 1470, 1471, 1472, 1473, 1474, 1475, 1476, 1477, 1479, 1480, 1481, 1482, 1483, 1484, 1485, 1486, 1488, 1489, 1490, 1491, 1492, 1493, 1494, 1495, 1496, 1497, 1498, 1499, 1500, 1505, 1506, 1507, 1508, 1509, 1510, 1511, 1512, 1513, 1514, 1515, 1516, 1517, 1518, 1519, 1520, 1521, 1522, 613, 618], 640: [652, 654, 655, 656, 664, 665, 666, 667, 668, 669, 670, 671, 613, 618], 641: [1201, 1202, 1203, 1204, 1205, 1206, 1207, 1208, 1209, 1210, 1214, 1215, 1216, 1217, 1218, 1219, 1223, 1224, 1225, 1226, 1227, 1228, 1229, 1242, 1243, 1244, 1245, 1246, 1247, 1248, 1249, 1250, 1251, 1252, 1253, 1275, 1277, 1278, 1279, 1280, 1281, 1286, 1287, 1288, 1289, 1290, 1291, 1292, 1293, 1294, 618], 642: [618], 643: [938, 939, 940, 941, 942, 943, 944, 945, 946, 948, 949, 950, 951, 952, 953, 954, 955, 956, 957, 958, 959, 960, 961, 962, 963, 964, 965, 979, 980, 981, 982, 983, 984, 985, 986, 987, 988, 989, 993, 1011, 1012, 1013, 1014, 1015, 1016, 1017, 1018, 1019, 1020, 1021, 1022, 1023, 1024, 1025, 1026, 1027, 1028, 1029, 1030, 1031, 1032, 1033, 618], 644: [618], 645: [678, 679, 680, 681, 682, 683, 684, 685, 686, 687, 688, 689, 690, 691, 692, 693, 694, 695, 696, 697, 698, 699, 700, 701, 702, 703, 704, 705, 706, 707, 708, 709, 710, 711, 713, 714, 715, 716, 717, 718, 719, 720, 722, 723, 724, 725, 726, 727, 728, 729, 730, 731, 732, 735, 738, 739, 742, 745, 747, 748, 749, 750, 751, 752, 753, 754, 755, 756, 761, 762, 763, 764, 765, 766, 767, 768, 769, 770, 771, 772, 773, 618], 646: [1304, 1305, 1306, 1307, 1308, 1309, 1310, 1311, 1312, 1313, 1314, 1315, 1316, 1317, 1318, 1321, 1322, 1323, 1324, 1325, 1326, 1327, 1328, 1329, 1330, 1331, 1332, 1340, 1342, 1343, 1344, 1345, 1347, 1348, 1349, 1350, 1351, 1352, 1353, 1374, 1375, 1376, 1377, 1378, 1379, 1380, 1389, 1390, 1391, 1392, 1393, 1394, 1395, 1397, 618], 647: [618], 648: [1048, 1049, 1050, 1051, 1052, 1053, 1054, 1055, 1056, 1057, 1058, 1059, 1060, 1061, 1065, 1066, 1067, 1068, 1069, 1070, 1071, 1072, 1086, 1088, 1090, 1091, 1093, 1094, 1117, 1118, 1119, 1120, 1121, 1122, 1123, 1124, 1130, 1132, 1133, 1134, 1135, 1136, 1137, 1138, 1139, 1140, 1255, 618], 649: [618], 650: [795, 796, 797, 798, 799, 800, 801, 802, 803, 804, 805, 806, 807, 808, 810, 811, 812, 813, 814, 815, 816, 817, 818, 820, 821, 832, 837, 839, 841, 842, 843, 844, 846, 849, 861, 862, 863, 864, 865, 866, 867, 868, 869, 870, 871, 872, 875, 876, 877, 878, 879, 880, 881, 882, 883, 884, 885, 886, 887, 888, 1000, 1001, 1002, 1003, 1004, 1005, 618], 651: [1423, 1424, 1425, 1426, 1427, 1428, 1429, 1430, 1431, 1432, 1433, 1434, 1437, 1438, 1439, 1440, 1441, 1442, 1443, 1444, 1445, 1446, 1447, 1448, 1449, 1450, 1451, 1454, 1456, 1457, 1458, 1459, 1461, 1463, 1464, 1465, 1466, 1467, 1468, 1469, 1470, 1471, 1476, 1483, 1488, 1489, 1490, 1491, 1492, 1493, 1494, 1495, 1496, 1505, 1506, 1507, 1508, 1509, 1510, 1511, 1512, 1513, 1514, 1515, 618], 652: [724, 747, 750, 751, 618, 640], 653: [1174, 1175, 1176, 1177, 1178, 1179, 1180, 1181, 1182, 1183, 1184, 1188, 1189, 1190, 1191, 1192, 1193, 1194, 1195, 1196, 1197, 1198, 1214, 1216, 1217, 1238, 1239, 1240, 1241, 1242, 1243, 1244, 1255, 1258, 1259, 1260, 1261, 1262, 1263, 1264, 1352, 1375, 1378, 1379, 618], 654: [618, 640], 655: [928, 929, 930, 931, 932, 933, 934, 935, 936, 941, 942, 943, 944, 945, 946, 947, 948, 950, 991, 992, 993, 994, 995, 996, 997, 998, 999, 1008, 1009, 1010, 1011, 1012, 1013, 1014, 1015, 1016, 1017, 1018, 1021, 1080, 1102, 1104, 1105, 1106, 1107, 1127, 1128, 1129, 1130, 1131, 1132, 1133, 1134, 618, 640], 656: [613, 640], 657: [685, 686, 687, 688, 689, 690, 691, 692, 693, 697, 698, 699, 700, 701, 702, 703, 704, 706, 707, 735, 739, 742, 743, 746, 747, 748, 749, 750, 751, 752, 753, 754, 755, 765, 766, 767, 768, 769, 770, 771, 772, 773, 774, 775, 776, 777, 778, 779, 780, 791, 807, 834, 836, 858, 859, 860, 861, 862, 863, 880, 881, 882, 883, 884, 885, 886, 887, 888, 889, 890, 891, 892, 893, 1000, 613, 618], 658: [1316, 1317, 1318, 1319, 1320, 1321, 1328, 1329, 1330, 1331, 1332, 1333, 1334, 1335, 1336, 1337, 1339, 1372, 1373, 1375, 1376, 1377, 1378, 1379, 1380, 1381, 1382, 1398, 1399, 1400, 1401, 1402, 1403, 1404, 1405, 1407, 1464, 1466, 1472, 1488, 1489, 1490, 1491, 1492, 1493, 1513, 1514, 1517, 1518, 613, 623], 659: [623], 660: [1077, 1078, 1079, 1080, 1081, 1088, 1089, 1090, 1092, 1093, 1094, 1096, 1097, 1099, 1100, 1101, 1125, 1129, 1130, 1131, 1132, 1133, 1134, 1135, 1136, 1137, 1138, 1139, 1140, 1141, 1142, 1159, 1161, 1162, 1163, 1164, 1165, 1166, 1167, 1168, 1181, 1223, 1224, 1225, 1226, 1227, 1229, 1232, 1238, 1242, 1247, 1248, 1249, 1250, 1251, 1252, 1253, 1254, 1273, 1274, 1275, 1277, 1278, 623], 661: [623], 662: [841, 842, 843, 844, 845, 850, 851, 852, 853, 854, 855, 856, 857, 858, 859, 860, 861, 862, 863, 864, 866, 881, 882, 883, 888, 889, 891, 892, 893, 894, 895, 896, 897, 898, 899, 900, 901, 902, 903, 904, 905, 906, 920, 921, 922, 923, 924, 925, 926, 927, 928, 929, 930, 931, 932, 933, 936, 937, 942, 943, 944, 945, 946, 958, 960, 986, 987, 988, 989, 990, 991, 992, 995, 1010, 1011, 1012, 1013, 1014, 1015, 1016, 1017, 1032, 1033, 1034, 1035, 1036, 1037, 1038, 1039, 1040, 1041, 1042, 1043, 1044, 1046, 1153, 623], 663: [1474, 1475, 1476, 1477, 1478, 1481, 1482, 1483, 1484, 1485, 1486, 1487, 1488, 1489, 1490, 1491, 1492, 1493, 1494, 1495, 1496, 1497, 1498, 1499, 1500, 1501, 1502, 1503, 1510, 1511, 1512, 1513, 1514, 1515, 1516, 1517, 1519, 1520, 1521, 1522, 1523, 1524, 1525, 1526, 1527, 1528, 1529, 1530, 623], 664: [665, 666, 667, 668, 669, 670, 671, 672, 673, 686, 687, 688, 689, 690, 691, 692, 693, 694, 695, 696, 697, 699, 702, 753, 777, 778, 779, 780, 803, 806, 807, 808, 919, 618, 623, 640], 665: [1242, 1243, 1244, 1245, 1246, 1247, 1248, 1249, 1250, 1251, 1252, 1253, 1254, 1255, 1256, 1257, 1258, 1259, 1260, 1261, 1262, 1263, 1265, 1266, 1267, 1268, 1269, 1270, 1275, 1277, 1278, 1279, 1280, 1281, 1282, 1283, 1284, 1286, 1287, 1288, 1290, 1291, 1292, 1293, 1294, 1295, 1296, 1297, 1298, 1299, 1300, 1301, 1302, 1303, 1304, 1305, 1306, 1307, 1308, 1316, 1317, 1318, 1319, 1320, 1321, 1322, 1323, 1324, 1325, 1326, 1327, 1329, 1330, 1332, 1335, 1410, 1412, 1436, 1439, 1440, 1441, 1442, 618, 640, 664], 666: [688, 618, 623, 640, 664], 667: [1013, 1014, 1015, 1016, 1017, 1018, 1019, 1020, 1021, 1022, 1023, 1024, 1025, 1026, 1027, 1028, 1029, 1030, 1031, 1032, 1033, 1034, 1035, 1036, 1037, 1038, 1040, 1047, 1048, 1049, 1050, 1051, 1052, 1053, 1054, 1055, 1056, 1057, 1058, 1059, 1060, 1061, 1062, 1063, 1064, 1065, 1066, 1067, 1068, 1069, 1070, 1071, 1072, 1073, 1074, 1075, 1076, 1077, 1078, 1086, 1087, 1088, 1089, 1090, 1091, 1092, 1093, 1094, 1095, 1096, 1097, 1098, 1099, 1100, 1101, 1102, 1104, 1105, 1180, 1206, 1209, 1210, 1211, 1212, 1322, 1372, 618, 623, 640, 664], 668: [618, 623, 640, 664], 669: [787, 788, 789, 790, 791, 792, 793, 794, 795, 796, 797, 798, 799, 800, 801, 802, 803, 804, 805, 806, 808, 809, 810, 811, 812, 813, 814, 815, 818, 819, 820, 821, 822, 823, 824, 825, 826, 827, 828, 829, 830, 831, 833, 834, 836, 837, 838, 840, 842, 843, 844, 845, 846, 847, 848, 849, 850, 851, 852, 853, 856, 857, 858, 859, 860, 861, 862, 863, 864, 865, 866, 867, 868, 875, 1145, 618, 640, 664], 670: [1423, 1424, 1425, 1426, 1427, 1428, 1429, 1430, 1431, 1433, 1434, 1437, 1438, 1441, 1443, 1448, 1455, 1456, 1457, 1458, 1459, 1460, 1461, 1462, 1463, 1464, 1465, 1466, 1467, 1468, 1469, 1472, 1478, 1479, 1480, 1481, 1482, 1483, 1484, 1485, 1486, 1487, 1488, 1489, 1490, 1491, 1492, 1493, 1494, 1495, 1496, 1497, 1498, 1499, 1500, 1501, 1502, 1503, 1510, 1513, 618, 623, 640, 664], 671: [761, 871, 920, 921, 922, 923, 924, 1028, 618, 623, 640, 664], 672: [1201, 1202, 1203, 1204, 1205, 1206, 1207, 1208, 1210, 1211, 1212, 1214, 1215, 1218, 1220, 1221, 1222, 1223, 1224, 1225, 1226, 1227, 1230, 1231, 1232, 1233, 1234, 1235, 1236, 1237, 1238, 1239, 1240, 1241, 1242, 1243, 1245, 1246, 1249, 1256, 1257, 1258, 1259, 1260, 1261, 1262, 1263, 1264, 1265, 1266, 1267, 1268, 1269, 1270, 1271, 1272, 1273, 1274, 1275, 1276, 1277, 1278, 618, 664], 673: [700, 702, 664], 674: [982, 983, 984, 985, 986, 987, 994, 1000, 1005, 1014, 1015, 1016, 1017, 1018, 1019, 1020, 1021, 1022, 1023, 1025, 1037, 1038, 1039, 1040, 1041, 1042, 1043, 1044, 1045, 1046, 1047, 1048, 1049, 1050, 1051, 1052, 1053, 1054, 1055, 1056, 1057, 1058, 1336, 1337, 1339, 1340, 1440, 623], 675: [1325, 623], 676: [766, 767, 768, 769, 770, 777, 781, 783, 784, 786, 788, 797, 798, 799, 800, 801, 802, 803, 804, 805, 806, 807, 808, 809, 811, 812, 819, 820, 821, 822, 823, 824, 825, 826, 827, 828, 829, 830, 831, 833, 834, 835, 836, 837, 838, 840, 1119, 1120, 1121, 1122, 1123, 1124, 1171, 1172, 1223], 677: [696, 1110, 1405, 1406, 1407, 1408, 1409, 1411, 1412, 1413, 1414, 1415, 1416, 1417, 1418, 1419, 1420, 1421, 1422, 1423, 1424, 1425, 1426, 1427, 1433, 1434, 1435, 1436, 1437, 1438, 1439, 1440, 1441, 1442, 1443, 1444, 1445, 1446, 1447, 1448, 1449, 1450, 1457, 1458, 1459, 1460, 1461, 1462, 1463, 1464, 1465, 1466, 1467, 1472, 1473, 1474, 1475, 1476, 1477, 1478, 1479, 1481], 678: [905, 906, 908, 957, 1317, 1335, 1337, 1352, 1354, 1359, 613, 645], 679: [1193, 1194, 1195, 1196, 1197, 1198, 1199, 1200, 1201, 1202, 1203, 1204, 1205, 1206, 1207, 1208, 1209, 1210, 1211, 1212, 1213, 1220, 1221, 1222, 1223, 1224, 1225, 1226, 1227, 1228, 1229, 1230, 1231, 1232, 1233, 1234, 1235, 1236, 1237, 1238, 1240, 1242, 1243, 1244, 1245, 1246, 1247, 1248, 1249, 1250, 1251, 1252, 1253, 1259, 1260, 1261, 1262, 1263, 1264, 1265, 1266, 1267, 1268, 1269, 1273, 1274, 1275, 1276, 1277, 1278, 1383, 1384, 1385, 1490, 1494, 1495, 1497, 1498, 645], 680: [694, 695, 696, 697, 809, 1124, 1143, 645], 681: [984, 985, 986, 987, 988, 989, 990, 991, 992, 993, 994, 995, 996, 997, 998, 999, 1000, 1001, 1002, 1003, 1004, 1005, 1008, 1009, 1010, 1011, 1012, 1013, 1014, 1015, 1016, 1017, 1018, 1019, 1020, 1021, 1022, 1023, 1024, 1026, 1027, 1030, 1032, 1033, 1034, 1035, 1036, 1037, 1038, 1039, 1040, 1043, 1048, 1049, 1050, 1051, 1052, 1053, 1054, 1055, 1056, 1057, 1058, 1335, 645], 682: [935, 645], 683: [778, 779, 780, 781, 782, 783, 784, 785, 786, 787, 788, 789, 790, 791, 792, 793, 794, 795, 796, 797, 798, 801, 802, 803, 804, 805, 806, 807, 808, 809, 810, 811, 812, 813, 814, 815, 816, 817, 818, 819, 820, 821, 822, 823, 824, 825, 826, 827, 828, 829, 830, 831, 832, 842, 845, 846, 847, 848, 849, 850, 851, 645], 684: [730, 1420, 1421, 1422, 1423, 1424, 1425, 1426, 1427, 1428, 1429, 1430, 1432, 1433, 1434, 1435, 1436, 1437, 1438, 1439, 1440, 1441, 1442, 1443, 1444, 1445, 1446, 1447, 1448, 1449, 1450, 1451, 1454, 1457, 1461, 1466, 1467, 1468, 1469, 1470, 1471, 1472, 1473, 1474, 1482, 1483, 1484, 1485, 1486, 1487, 1488, 1489, 618, 645], 685: [645, 657], 686: [1218, 1219, 1220, 1221, 1222, 1223, 1224, 1225, 1226, 1227, 1228, 1229, 1230, 1231, 1232, 1233, 1234, 1235, 1236, 1238, 1239, 1240, 1241, 1242, 1243, 1244, 1245, 1246, 1258, 1263, 1266, 1268, 1283, 618, 645, 657, 664], 687: [645, 657, 664], 688: [1019, 1020, 1021, 1022, 1023, 1024, 1025, 1026, 1027, 1028, 1029, 1030, 1031, 1032, 1033, 1034, 1035, 1039, 1040, 1041, 1042, 1043, 1044, 1045, 1046, 1058, 1061, 1063, 1064, 1065, 1066, 618, 645, 657, 664, 666], 689: [618, 645, 657, 664], 690: [823, 824, 825, 826, 827, 828, 829, 830, 831, 832, 833, 834, 835, 836, 837, 842, 843, 844, 845, 846, 847, 848, 849, 850, 854, 857, 858, 860, 861, 862, 864, 865, 866, 867, 868, 869, 870, 871, 872, 886, 888, 890, 891, 892, 618, 645, 657, 664], 691: [778, 1468, 1469, 1470, 1471, 1472, 1473, 1474, 1475, 1476, 1477, 1478, 1479, 1480, 1481, 1482, 1483, 1486, 1487, 1488, 1489, 1490, 1491, 1492, 1493, 1494, 1495, 1498, 1501, 1502, 1504, 1505, 1508, 1510, 1511, 1512, 1513, 1514, 1515, 1530, 618, 623, 645, 657, 664], 692: [1423, 1424, 618, 623, 645, 657, 664], 693: [1276, 1277, 1278, 1279, 1280, 1281, 1282, 1283, 1284, 1285, 1286, 1287, 1288, 1289, 1293, 1294, 1295, 1296, 1297, 1298, 1299, 1300, 1308, 1311, 1312, 1315, 1317, 1318, 1319, 1320, 618, 623, 645, 657, 664], 694: [1232, 1233, 1236, 1237, 623, 645, 664, 680], 695: [714, 1087, 1088, 1089, 1090, 1091, 1092, 1093, 1094, 1095, 1096, 1097, 1098, 1103, 1104, 1105, 1106, 1107, 1108, 1109, 1110, 1111, 1115, 1117, 1118, 1119, 1120, 1121, 1122, 1123, 1124, 1125, 1126, 1127, 1128, 1129, 1130, 1131, 1132, 1149, 1152, 1153, 1155, 1238, 623, 645, 664, 680], 696: [1044, 1045, 1048, 1049, 1052, 623, 645, 664, 677, 680], 697: [901, 902, 903, 904, 905, 906, 907, 908, 909, 910, 911, 918, 919, 920, 921, 922, 923, 924, 925, 926, 927, 928, 929, 930, 931, 932, 933, 934, 935, 936, 937, 938, 939, 940, 941, 942, 943, 944, 945, 946, 960, 962, 964, 965, 966, 967, 968, 971, 973, 976, 623, 645, 657, 664, 680], 698: [839, 857, 859, 860, 863, 864, 867, 623, 645, 657], 699: [718, 719, 720, 721, 722, 723, 724, 725, 726, 727, 733, 734, 735, 736, 737, 738, 739, 740, 741, 743, 744, 746, 747, 748, 749, 750, 751, 752, 753, 754, 756, 757, 758, 759, 1470, 1485, 1487, 1504, 1505, 1506, 1507, 1508, 1509, 1510, 1511, 1512, 1513, 1514, 1515, 623, 645, 657, 664], 700: [994, 1367, 1368, 1369, 1370, 1371, 1372, 1373, 1374, 1382, 1383, 1384, 1385, 1386, 1387, 1388, 1394, 1395, 1396, 1397, 1398, 1399, 1400, 1401, 1402, 1403, 1404, 1405, 1406, 623, 645, 657, 673], 701: [1304, 1305, 1306, 1323, 1324, 1325, 1326, 1327, 1328, 1329, 1330, 1331, 1332, 1333, 1334, 1335, 1337, 1375, 1376, 623, 645, 657], 702: [750, 815, 1188, 1189, 1190, 1191, 1192, 1193, 1203, 1204, 1205, 1206, 1207, 1208, 1211, 1212, 1213, 1214, 1215, 1216, 1217, 1218, 1219, 1220, 1221, 1222, 1223, 1224, 1225, 1226, 1227, 1228, 1250, 1252, 1260, 623, 645, 657, 664, 673], 703: [1125, 1126, 1127, 1128, 1129, 1145, 1146, 1148, 1149, 1150, 1151, 1152, 1153, 1154, 1155, 1156, 1157, 1159, 1160, 645, 657], 704: [1012, 1013, 1014, 1015, 1016, 1026, 1027, 1028, 1029, 1030, 1031, 1032, 1033, 1034, 1035, 1036, 1037, 1038, 1039, 1040, 1041, 1042, 1043, 1044, 1045, 1046, 1047, 1048, 1049, 1050, 1051, 1052, 1072, 1073, 1074, 1075, 1078, 1080, 1082, 1083, 628, 645, 657], 705: [935, 936, 937, 947, 948, 949, 950, 951, 952, 953, 954, 969, 970, 971, 972, 973, 974, 975, 976, 977, 978, 979, 980, 981, 982, 985, 1290, 628, 645], 706: [839, 840, 841, 842, 843, 852, 853, 854, 855, 856, 857, 859, 860, 861, 862, 863, 864, 865, 866, 867, 868, 869, 870, 871, 872, 873, 875, 628, 645, 657], 707: [758, 763, 764, 765, 775, 776, 778, 779, 780, 781, 782, 797, 798, 799, 800, 801, 802, 803, 804, 805, 806, 807, 808, 809, 810, 812, 813, 850, 851, 1118, 1491, 1492, 1493, 1494, 1495, 1502, 1503, 1504, 1505, 1506, 1507, 1508, 1509, 1510, 1511, 1512, 1513, 1514, 1515, 1516, 1517, 1518, 1519, 1520, 1521, 1522, 1524, 1525, 1526, 1527, 1528, 1529, 623, 628, 645, 657], 708: [728, 738, 1415, 1416, 1417, 1431, 1432, 1433, 1434, 1449, 1450, 1451, 1452, 1453, 1454, 1455, 1456, 1457, 1458, 1459, 1461, 623, 628, 645], 709: [949, 1322, 1323, 1324, 1325, 1326, 1331, 1332, 1333, 1334, 1335, 1336, 1337, 1338, 1339, 1340, 1341, 1342, 1344, 1345, 1348, 1349, 1352, 1354, 623, 628, 645], 710: [1244, 1245, 1246, 1247, 1248, 1249, 1265, 1266, 1281, 1282, 1283, 1284, 1285, 1286, 1287, 1288, 1289, 1290, 1293, 623, 628, 645], 711: [783, 784, 785, 1156, 1157, 1158, 1159, 1160, 1163, 1164, 1165, 1166, 1167, 1168, 1169, 1170, 1171, 1178, 1181, 1182, 1185, 1187, 623, 628, 645], 712: [1082, 1083, 1118, 1119, 1120, 1121, 1122, 1124, 1125, 1437, 1438, 623], 713: [993, 994, 995, 996, 997, 999, 1000, 1001, 1002, 1003, 1004, 1005, 1006, 1007, 1008, 1014, 1017, 1018, 623, 628, 645], 714: [920, 921, 956, 958, 959, 1275, 1276, 623, 628, 645, 695], 715: [833, 834, 835, 836, 837, 838, 839, 840, 841, 842, 843, 844, 845, 846, 882, 623, 645], 716: [799, 1112, 1116, 1117, 1489, 1490, 1491, 1492, 1493, 1494, 1495, 1496, 1497, 1498, 1499, 1500, 1501, 1502, 1522, 1523, 1524, 1528, 623, 645], 717: [718, 720, 721, 722, 723, 724, 623, 628, 645], 718: [1333, 1334, 1335, 1336, 1337, 1338, 1339, 1340, 1341, 1342, 1377, 1380, 623, 645, 699, 717], 719: [623, 645, 699], 720: [853, 1180, 1181, 1182, 1183, 1184, 1185, 1186, 1187, 1223, 1226, 623, 645, 699, 717], 721: [623, 699, 717], 722: [1030, 1031, 1032, 1033, 1034, 1035, 1072, 645, 699, 717], 723: [1362, 645, 699, 717], 724: [883, 884, 885, 886, 887, 924, 645, 652, 699, 717], 725: [645, 699], 726: [739, 740, 741, 742, 743, 779, 782, 645, 699], 727: [1400, 1401, 1402, 1403, 1404, 645, 699], 728: [645, 708], 729: [1260, 1261, 1262, 1263, 1264, 1298, 1301, 645], 730: [618, 645, 684], 731: [1123, 1124, 1125, 1126, 1138, 1143, 1163, 645], 732: [1096, 645], 733: [989, 990, 991, 992, 993, 994, 996, 999, 1002, 1003, 1008, 1011, 1012, 1013, 1014, 1015, 1025, 1028, 699], 734: [961, 963, 699], 735: [858, 859, 860, 861, 862, 863, 864, 866, 867, 868, 870, 871, 874, 876, 877, 878, 879, 880, 881, 882, 883, 896, 645, 657, 699], 736: [831, 833, 834, 838, 1523, 1524, 1525, 1526, 1527, 1528, 1529, 1530, 628, 699], 737: [738, 739, 740, 741, 742, 745, 747, 748, 749, 750, 751, 752, 753, 754, 767, 769, 773, 1461, 1478, 1479, 1496, 1498, 1499, 1503, 628, 699], 738: [1396, 1397, 1398, 1399, 1400, 1401, 1402, 1403, 1404, 1405, 1406, 1407, 1408, 1409, 1410, 1411, 1412, 1413, 1414, 1415, 1416, 1417, 1418, 1419, 1432, 1433, 1434, 1435, 1436, 1437, 1438, 1439, 1443, 1445, 1447, 1448, 645, 699, 708, 737], 739: [923, 924, 1335, 1350, 1351, 1352, 1353, 1368, 1369, 1370, 1372, 1373, 1377, 1380, 645, 657, 699, 726, 737], 740: [1272, 1273, 1274, 1275, 1276, 1277, 1278, 1279, 1280, 1281, 1282, 1283, 1285, 1289, 1290, 1291, 1292, 1293, 1294, 1307, 1310, 1311, 1313, 1320, 1322, 1323, 699, 726, 737], 741: [800, 801, 803, 804, 1212, 1227, 1228, 1229, 1230, 1231, 1232, 1244, 1245, 1246, 1247, 1249, 1250, 1254, 1257, 699, 726, 737], 742: [1151, 1152, 1153, 1154, 1155, 1156, 1157, 1158, 1159, 1160, 1161, 1167, 1168, 1169, 1170, 1171, 1172, 1173, 1174, 1175, 1176, 1177, 1179, 1183, 1184, 1185, 1186, 1187, 1188, 1189, 1190, 1191, 1196, 1198, 1199, 1200, 1201, 1413, 1418, 1420, 1421, 1422, 1466, 1467, 1468, 1469, 1470, 1471, 1472, 645, 657, 726, 737], 743: [784, 788, 795, 1108, 1109, 1110, 1112, 657, 699, 726], 744: [1033, 1034, 1035, 1036, 1037, 1038, 1039, 1040, 1041, 1042, 1048, 1050, 1051, 1052, 1053, 1069, 1070, 1072, 1079, 1080, 1081, 1082, 1294, 1301, 1302, 1303, 1346, 1347, 1348, 1349, 1350, 1351, 1352, 1353, 1400, 1452, 699], 745: [975, 987, 990, 991, 992, 993, 994, 995, 996, 1006, 1007, 1008, 1009, 1010, 1012, 1017, 645, 737], 746: [918, 919, 920, 921, 922, 923, 924, 925, 926, 927, 928, 930, 932, 933, 934, 935, 936, 937, 953, 954, 956, 961, 963, 964, 965, 966, 967, 1178, 1185, 1187, 1231, 1232, 1233, 1235, 1236, 657, 699], 747: [861, 873, 874, 876, 877, 878, 879, 880, 881, 882, 892, 893, 894, 895, 896, 898, 903, 906, 645, 652, 657, 699, 737], 748: [806, 807, 808, 809, 810, 811, 812, 813, 814, 815, 816, 817, 818, 819, 820, 821, 822, 823, 824, 825, 837, 838, 839, 840, 841, 842, 843, 844, 845, 846, 847, 848, 849, 850, 851, 852, 853, 854, 859, 877, 878, 904, 928, 954, 955, 957, 958, 959, 960, 1065, 1068, 1069, 1070, 1071, 1072, 1073, 1074, 1075, 1119, 1120, 1121, 1122, 1123, 1234, 645, 657, 699, 737], 749: [765, 766, 767, 768, 769, 770, 792, 795, 1477, 1478, 1479, 1480, 1481, 1482, 1483, 1484, 1485, 1486, 1487, 1488, 1489, 1490, 1491, 1492, 1493, 1494, 1509, 1510, 1511, 1512, 1513, 1514, 1515, 1516, 1517, 1518, 1519, 1520, 1521, 1522, 1523, 1524, 1525, 1526, 1529, 645, 657, 699, 737], 750: [767, 768, 848, 849, 948, 951, 952, 954, 955, 956, 958, 959, 960, 961, 962, 963, 964, 965, 966, 967, 968, 1007, 1008, 1009, 1010, 1011, 1013, 1120, 1124, 1433, 1434, 1436, 1437, 1438, 1439, 1440, 1463, 1466, 645, 652, 657, 699, 702, 737], 751: [1369, 1370, 1371, 1372, 1373, 1374, 1375, 1376, 1377, 1378, 1379, 1380, 1381, 1382, 1384, 1402, 1403, 1404, 1405, 1406, 1409, 1410, 1411, 1412, 1413, 1414, 1415, 1416, 645, 652, 657, 699, 737], 752: [848, 853, 855, 857, 902, 903, 1314, 1325, 1326, 1327, 1328, 1329, 1330, 1331, 1332, 1333, 1334, 1345, 1346, 1347, 1348, 1349, 1351, 1356, 1359, 1363, 645, 657, 699, 737], 753: [1264, 1265, 1266, 1267, 1268, 1269, 1270, 1271, 1272, 1273, 1274, 1275, 1276, 1277, 1278, 1295, 1296, 1297, 1298, 1299, 1300, 1303, 1304, 1305, 1306, 1307, 1308, 1309, 1525, 1529, 628, 645, 657, 664, 699, 737], 754: [798, 799, 1209, 1210, 1211, 1212, 1221, 1222, 1223, 1224, 1225, 1226, 1227, 1228, 1229, 1230, 1242, 1243, 1244, 1245, 1246, 1247, 1248, 1249, 1251, 1252, 1255, 628, 645, 657, 699, 737], 755: [1162, 1163, 1164, 1165, 1166, 1167, 1168, 1169, 1170, 1171, 1172, 1173, 1174, 1175, 1191, 1192, 1193, 1194, 1195, 1196, 1197, 1198, 1199, 1200, 1201, 1202, 1203, 1204, 1205, 1206, 1207, 1211, 1229, 1230, 1255, 1256, 1280, 1306, 1310, 1311, 1417, 1422, 1424, 1426, 1471, 1472, 628, 645, 657], 756: [1124, 1125, 1126, 1127, 1151, 1154, 628, 645, 699], 757: [1063, 1064, 1065, 1066, 1067, 1068, 1069, 1070, 1071, 1072, 1073, 1074, 1075, 1093, 1094, 1095, 1096, 1097, 1098, 1099, 1100, 1101, 1102, 1103, 1104, 1105, 1106, 1107, 1108, 1109, 1111, 1130, 1155, 1156, 1179, 1180, 1210, 1264, 1313, 1317, 1322, 1326, 1371, 1372, 628, 699], 758: [1020, 1021, 1022, 1023, 1024, 1025, 1026, 1027, 1028, 1029, 1030, 1053, 1056, 1060, 628, 699, 707], 759: [967, 968, 969, 970, 971, 972, 973, 974, 975, 976, 996, 997, 998, 999, 1000, 1001, 1002, 1003, 1004, 1005, 1006, 1007, 1008, 1009, 1010, 1014, 1058, 1083, 628, 699], 760: [916, 917, 924, 925, 926, 927, 928, 929, 930, 931, 932, 933, 934, 935, 936, 948, 949, 950, 951, 952, 953, 954, 955, 956, 957, 958, 959, 960, 961, 962, 963, 964, 965, 628], 761: [874, 875, 876, 877, 878, 879, 880, 881, 882, 883, 884, 900, 901, 902, 903, 904, 905, 906, 907, 908, 909, 910, 911, 912, 913, 914, 915, 916, 920, 964, 965, 987, 988, 989, 990, 991, 1015, 1019, 1131, 1181, 628, 645, 671], 762: [838, 839, 840, 841, 842, 861, 865, 866, 869, 628, 645], 763: [784, 785, 786, 787, 788, 789, 790, 791, 792, 793, 809, 810, 811, 812, 813, 814, 815, 816, 817, 818, 819, 820, 821, 822, 823, 824, 825, 826, 827, 828, 829, 830, 831, 832, 845, 846, 847, 848, 871, 872, 873, 874, 875, 876, 896, 897, 898, 899, 900, 901, 924, 925, 927, 928, 929, 930, 933, 1031, 1035, 1038, 1040, 1516, 1517, 645, 707], 764: [777, 780, 1462, 1463, 1464, 1465, 1466, 1467, 1468, 1488, 1489, 1490, 1491, 1492, 1493, 1494, 1495, 1496, 1497, 1498, 1499, 1500, 1501, 1502, 1503, 1504, 1505, 1506, 1507, 1525, 645, 707], 765: [783, 784, 785, 786, 787, 808, 809, 810, 811, 812, 836, 894, 943, 1425, 1426, 1427, 1428, 1429, 1430, 1431, 1455, 1458, 1461, 1462, 645, 657, 707, 749], 766: [767, 768, 769, 770, 771, 772, 776, 777, 778, 782, 783, 785, 786, 787, 788, 789, 790, 791, 792, 793, 809, 810, 811, 831], 767: [766], 768: [771, 772, 773, 774, 775, 780, 781, 782, 784, 785, 786, 787, 788, 789, 790, 791, 792, 793, 794, 795, 796, 797, 798, 799, 800, 810, 811, 812, 813, 814, 815, 816, 817, 834, 836, 837, 861, 880, 766], 769: [766], 770: [778, 779, 780, 781, 782, 783, 784, 785, 786, 787, 788, 789, 790, 791, 792, 793, 794, 795, 796, 797, 798, 799, 800, 801, 802, 803, 804, 805, 806, 808, 816, 817, 818, 819, 820, 821, 823, 837, 839, 840, 841, 842, 843, 881, 886, 766], 771: [766, 768], 772: [788, 789, 790, 791, 792, 793, 794, 795, 796, 797, 798, 799, 800, 801, 802, 803, 804, 805, 806, 807, 808, 809, 810, 811, 812, 813, 814, 815, 817, 824, 825, 826, 827, 828, 829, 830, 831, 832, 844, 846, 848, 849, 850, 851, 852, 853, 890, 766, 768], 773: [768], 774: [801, 802, 803, 804, 805, 806, 807, 808, 809, 810, 811, 812, 813, 814, 815, 816, 817, 818, 819, 820, 821, 822, 823, 824, 825, 826, 827, 828, 829, 830, 831, 834, 835, 836, 837, 838, 839, 840, 841, 842, 843, 844, 845, 846, 847, 851, 852, 853, 854, 855, 856, 857, 858, 859, 860, 861, 862, 863, 864, 865, 866, 867, 868, 885, 888, 890, 902, 905, 907, 768], 775: [768], 776: [817, 818, 819, 820, 821, 822, 823, 824, 825, 826, 827, 828, 829, 830, 831, 832, 833, 834, 835, 836, 837, 838, 840, 841, 842, 843, 844, 846, 851, 852, 853, 854, 855, 856, 857, 858, 859, 860, 861, 862, 863, 864, 866, 867, 868, 869, 870, 871, 872, 873, 874, 875, 876, 877, 878, 879, 880, 881, 882, 900, 766], 777: [766], 778: [836, 837, 838, 839, 840, 841, 842, 844, 845, 846, 848, 849, 852, 853, 869, 870, 871, 872, 873, 874, 875, 876, 877, 878, 879, 880, 885, 886, 887, 888, 889, 890, 891, 892, 893, 894, 895, 896, 897, 898, 899, 766, 770], 779: [770], 780: [858, 859, 860, 861, 862, 863, 864, 866, 867, 869, 870, 873, 891, 892, 893, 894, 895, 896, 897, 898, 901, 907, 908, 909, 910, 911, 912, 913, 914, 915, 916, 917, 918, 919, 920, 768, 770], 781: [768, 770], 782: [883, 884, 885, 886, 887, 888, 890, 891, 893, 894, 897, 916, 917, 918, 920, 921, 931, 932, 933, 934, 935, 936, 937, 938, 939, 940, 941, 942, 943, 766, 768, 770], 783: [766, 770], 784: [911, 912, 913, 914, 915, 916, 917, 918, 920, 921, 924, 943, 944, 960, 961, 962, 963, 964, 965, 966, 967, 968, 969, 768, 770], 785: [766, 768, 770], 786: [942, 943, 944, 945, 946, 947, 948, 949, 950, 951, 952, 954, 973, 974, 991, 992, 993, 994, 995, 996, 997, 998, 999, 766, 768, 770], 787: [766, 768, 770], 788: [976, 977, 978, 979, 980, 981, 982, 983, 984, 985, 987, 988, 997, 1006, 1007, 1023, 1024, 1025, 1026, 1027, 1028, 1029, 1030, 1031, 1032, 1033, 1070, 766, 768, 770, 772], 789: [766, 768, 770, 772], 790: [1013, 1014, 1015, 1016, 1017, 1018, 1019, 1020, 1021, 1022, 1023, 1024, 1025, 1026, 1027, 1031, 1033, 1035, 1040, 1041, 1042, 1043, 1044, 1045, 1046, 1047, 1057, 1058, 1059, 1060, 1061, 1062, 1063, 1064, 1065, 1066, 1067, 1068, 1069, 1070, 1094, 1105, 1106, 1107, 1109, 766, 768, 770, 772], 791: [766, 768, 770, 772], 792: [1053, 1054, 1055, 1056, 1057, 1058, 1059, 1060, 1061, 1062, 1063, 1070, 1072, 1073, 1074, 1075, 1079, 1080, 1081, 1082, 1083, 1084, 1085, 1097, 1098, 1099, 1100, 1101, 1102, 1103, 1104, 1105, 1106, 1107, 1108, 1109, 1133, 1135, 1143, 1144, 1145, 1146, 1147, 1148, 766, 768, 770, 772], 793: [766, 768, 770, 772], 794: [1096, 1097, 1098, 1099, 1100, 1101, 1102, 1103, 1104, 1105, 1106, 1112, 1114, 1115, 1116, 1117, 1121, 1122, 1123, 1124, 1140, 1141, 1142, 1143, 1144, 1145, 1146, 1147, 1148, 1149, 1150, 1175, 1176, 1177, 1178, 1179, 1181, 1184, 1185, 1186, 1187, 1188, 1189, 1190, 1191, 1192, 768, 770, 772], 795: [768, 770, 772], 796: [1142, 1143, 1144, 1145, 1146, 1147, 1148, 1149, 1150, 1151, 1152, 1156, 1157, 1158, 1159, 1160, 1161, 1162, 1163, 1164, 1165, 1166, 1167, 1168, 1169, 1170, 1171, 1172, 1175, 1183, 1184, 1185, 1186, 1187, 1188, 1189, 1190, 1191, 1192, 1193, 1194, 1195, 1196, 1197, 1198, 1199, 1200, 1218, 1219, 1220, 1221, 1222, 1223, 1224, 1225, 1226, 1227, 1229, 1230, 1231, 1232, 1233, 1234, 1235, 1236, 1237, 1238, 768, 770, 772], 797: [768, 770, 772], 798: [1191, 1192, 1193, 1194, 1195, 1196, 1197, 1198, 1199, 1200, 1201, 1203, 1204, 1205, 1206, 1207, 1208, 1209, 1210, 1212, 1213, 1214, 1215, 1216, 1217, 1218, 1219, 1220, 1221, 1222, 1223, 1224, 1229, 1230, 1231, 1232, 1233, 1234, 1235, 1236, 1237, 1238, 1239, 1240, 1241, 1242, 1243, 1244, 1245, 1246, 1266, 1268, 1269, 1270, 1278, 1279, 1280, 1281, 1282, 1283, 1284, 1285, 768, 770, 772], 799: [768, 770, 772], 800: [1243, 1244, 1245, 1246, 1247, 1248, 1249, 1250, 1251, 1252, 1256, 1257, 1258, 1259, 1260, 1261, 1265, 1266, 1267, 1268, 1269, 1270, 1271, 1284, 1285, 1286, 1287, 1288, 1289, 1290, 1291, 1292, 1293, 1294, 1295, 1317, 1319, 1320, 1321, 1322, 1323, 1328, 1329, 1330, 1331, 1332, 1333, 1334, 1335, 1336, 768, 770, 772], 801: [770, 772, 774], 802: [1298, 1299, 1300, 1301, 1302, 1303, 1304, 1305, 1306, 1308, 1309, 1310, 1311, 1312, 1313, 1314, 1315, 1316, 1317, 1318, 1319, 1320, 1321, 1322, 1323, 1324, 1325, 1339, 1340, 1341, 1342, 1343, 1344, 1345, 1346, 1347, 1348, 1349, 1353, 1371, 1372, 1373, 1374, 1375, 1376, 1377, 1378, 1379, 1380, 1381, 1382, 1383, 1384, 1385, 1386, 1387, 1388, 1389, 1390, 1391, 1392, 1393, 770, 772, 774], 803: [770, 772, 774], 804: [1356, 1357, 1358, 1359, 1360, 1361, 1362, 1363, 1364, 1365, 1366, 1367, 1368, 1369, 1370, 1371, 1372, 1373, 1374, 1375, 1376, 1377, 1378, 1379, 1380, 1381, 1382, 1383, 1384, 1385, 1386, 1387, 1388, 1389, 1391, 1392, 1393, 1394, 1395, 1396, 1397, 1398, 1400, 1401, 1402, 1403, 1404, 1405, 1406, 1407, 1408, 1409, 1410, 1413, 1416, 1417, 1420, 1423, 1425, 1426, 1427, 1428, 1429, 1430, 1431, 1432, 1433, 1434, 1439, 1440, 1441, 1442, 1443, 1444, 1445, 1446, 1447, 1448, 1449, 1450, 1451, 770, 772, 774], 805: [770, 772, 774], 806: [1417, 1418, 1419, 1420, 1421, 1422, 1423, 1424, 1425, 1426, 1427, 1428, 1429, 1430, 1431, 1434, 1435, 1436, 1437, 1438, 1439, 1440, 1441, 1442, 1443, 1444, 1445, 1453, 1455, 1456, 1457, 1458, 1460, 1461, 1462, 1463, 1464, 1465, 1466, 1487, 1488, 1489, 1490, 1491, 1492, 1493, 1502, 1503, 1504, 1505, 1506, 1507, 1508, 1510, 770, 772, 774], 807: [772, 774], 808: [1481, 1482, 1483, 1484, 1485, 1486, 1487, 1488, 1489, 1490, 1491, 1492, 1493, 1494, 1498, 1499, 1500, 1501, 1502, 1503, 1504, 1505, 1519, 1521, 1523, 1524, 1526, 1527, 770, 772, 774], 809: [829, 830, 831, 832, 833, 834, 835, 836, 842, 844, 845, 846, 847, 848, 849, 850, 851, 852, 967, 766, 772, 774], 810: [766, 768, 772, 774], 811: [829, 830, 831, 832, 833, 834, 835, 836, 837, 838, 839, 840, 841, 842, 844, 845, 846, 847, 848, 849, 850, 851, 852, 854, 855, 866, 871, 873, 875, 876, 877, 878, 880, 883, 895, 896, 897, 898, 899, 900, 901, 902, 903, 904, 905, 906, 909, 910, 911, 912, 913, 914, 915, 916, 917, 918, 919, 920, 921, 922, 1034, 1035, 1036, 1037, 1038, 1039, 766, 768, 772, 774], 812: [768, 772, 774], 813: [901, 902, 903, 904, 905, 906, 907, 908, 909, 910, 911, 912, 915, 916, 917, 918, 919, 920, 921, 922, 923, 924, 925, 926, 927, 928, 929, 932, 934, 935, 936, 937, 939, 941, 942, 943, 944, 945, 946, 947, 948, 949, 954, 961, 966, 967, 968, 969, 970, 971, 972, 973, 974, 983, 984, 985, 986, 987, 988, 989, 990, 991, 992, 993, 1080, 1103, 1106, 1107, 768, 772, 774], 814: [768, 772, 774], 815: [976, 977, 978, 979, 980, 981, 982, 983, 984, 985, 986, 990, 991, 992, 993, 994, 995, 996, 997, 998, 999, 1000, 1016, 1018, 1019, 1040, 1041, 1042, 1043, 1044, 1045, 1046, 1057, 1060, 1061, 1062, 1063, 1064, 1065, 1066, 1154, 1177, 1180, 1181, 768, 772, 774], 816: [768, 770, 774], 817: [1054, 1055, 1056, 1057, 1058, 1059, 1060, 1061, 1062, 1067, 1068, 1069, 1070, 1071, 1072, 1073, 1074, 1076, 1117, 1118, 1119, 1120, 1121, 1122, 1123, 1124, 1125, 1134, 1135, 1136, 1137, 1138, 1139, 1140, 1141, 1142, 1143, 1144, 1147, 1206, 1228, 1230, 1231, 1232, 1233, 1253, 1254, 1255, 1256, 1257, 1258, 1259, 1260, 768, 770, 772, 774, 776], 818: [770, 774, 776], 819: [1135, 1136, 1137, 1138, 1139, 1140, 1141, 1142, 1143, 1147, 1148, 1149, 1150, 1151, 1152, 1153, 1154, 1156, 1157, 1185, 1189, 1192, 1193, 1196, 1197, 1198, 1199, 1200, 1201, 1202, 1203, 1204, 1205, 1215, 1216, 1217, 1218, 1219, 1220, 1221, 1222, 1223, 1224, 1225, 1226, 1227, 1228, 1229, 1230, 1241, 1257, 1284, 1286, 1308, 1309, 1310, 1311, 1312, 1313, 1330, 1331, 1332, 1333, 1334, 1335, 1336, 1337, 1338, 1339, 1340, 1341, 1342, 1343, 1450, 770, 774, 776], 820: [770, 774, 776], 821: [1219, 1220, 1221, 1222, 1223, 1224, 1231, 1232, 1233, 1234, 1235, 1236, 1237, 1238, 1239, 1240, 1242, 1275, 1276, 1278, 1279, 1280, 1281, 1282, 1283, 1284, 1285, 1301, 1302, 1303, 1304, 1305, 1306, 1307, 1308, 1310, 1367, 1369, 1375, 1391, 1392, 1393, 1394, 1395, 1396, 1416, 1417, 1420, 1421, 770, 774, 776], 822: [774, 776], 823: [1306, 1307, 1308, 1309, 1310, 1317, 1318, 1319, 1321, 1322, 1323, 1325, 1326, 1328, 1329, 1330, 1354, 1358, 1359, 1360, 1361, 1362, 1363, 1364, 1365, 1366, 1367, 1368, 1369, 1370, 1371, 1388, 1390, 1391, 1392, 1393, 1394, 1395, 1396, 1397, 1410, 1452, 1453, 1454, 1455, 1456, 1458, 1461, 1467, 1471, 1476, 1477, 1478, 1479, 1480, 1481, 1482, 1483, 1502, 1503, 1504, 1506, 1507, 770, 774, 776], 824: [772, 774, 776], 825: [1396, 1397, 1398, 1399, 1400, 1405, 1406, 1407, 1408, 1409, 1410, 1411, 1412, 1413, 1414, 1415, 1416, 1417, 1418, 1419, 1421, 1436, 1437, 1438, 1443, 1444, 1446, 1447, 1448, 1449, 1450, 1451, 1452, 1453, 1454, 1455, 1456, 1457, 1458, 1459, 1460, 1461, 1475, 1476, 1477, 1478, 1479, 1480, 1481, 1482, 1483, 1484, 1485, 1486, 1487, 1488, 1491, 1492, 1497, 1498, 1499, 1500, 1501, 1513, 1515, 772, 774, 776], 826: [837, 838, 839, 840, 841, 842, 843, 846, 861, 862, 863, 864, 865, 866, 867, 868, 883, 884, 885, 886, 887, 888, 889, 890, 891, 892, 893, 894, 895, 897, 1004, 772, 774, 776], 827: [1489, 1490, 1491, 1492, 1493, 1496, 1497, 1498, 1499, 1500, 1501, 1502, 1503, 1504, 1505, 1506, 1507, 1508, 1509, 1510, 1511, 1512, 1513, 1514, 1515, 1516, 1517, 1518, 1525, 1526, 1527, 1528, 1529, 1530, 772, 774, 776], 828: [829, 830, 832, 833, 834, 835, 836, 837, 838, 839, 840, 841, 842, 843, 844, 845, 846, 847, 848, 849, 850, 851, 852, 865, 866, 867, 868, 869, 870, 871, 872, 873, 874, 875, 876, 878, 881, 932, 956, 957, 958, 959, 982, 985, 986, 987, 1098, 772, 774, 776], 829: [772, 774, 776, 809, 811, 828], 830: [885, 886, 887, 888, 889, 890, 891, 892, 893, 894, 895, 896, 897, 898, 899, 900, 901, 902, 903, 904, 905, 906, 908, 909, 910, 911, 912, 913, 918, 920, 921, 922, 923, 924, 925, 926, 927, 929, 930, 931, 933, 934, 935, 936, 937, 938, 939, 940, 941, 942, 943, 944, 945, 946, 947, 948, 949, 950, 951, 959, 960, 961, 962, 963, 964, 965, 966, 967, 968, 969, 970, 972, 973, 975, 978, 1053, 1055, 1079, 1082, 1083, 1084, 1085, 1195, 772, 774, 776, 809, 811, 828], 831: [766, 772, 774, 776, 809, 811], 832: [986, 987, 988, 989, 990, 991, 992, 993, 994, 995, 996, 997, 998, 999, 1000, 1001, 1002, 1003, 1004, 1005, 1006, 1007, 1008, 1009, 1010, 1011, 1013, 1020, 1021, 1022, 1023, 1024, 1025, 1026, 1027, 1028, 1029, 1030, 1031, 1032, 1033, 1034, 1035, 1036, 1037, 1038, 1039, 1040, 1041, 1042, 1043, 1044, 1045, 1046, 1047, 1048, 1049, 1050, 1051, 1059, 1060, 1061, 1062, 1063, 1064, 1065, 1066, 1067, 1068, 1069, 1070, 1071, 1072, 1073, 1074, 1075, 1077, 1078, 1153, 1179, 1182, 1183, 1184, 1185, 1295, 1345, 772, 776, 809, 811, 828], 833: [776, 809, 811, 828], 834: [1090, 1091, 1092, 1093, 1094, 1095, 1096, 1097, 1098, 1099, 1100, 1101, 1102, 1103, 1104, 1105, 1106, 1107, 1108, 1109, 1111, 1112, 1113, 1114, 1115, 1116, 1117, 1118, 1121, 1122, 1123, 1124, 1125, 1126, 1127, 1128, 1129, 1130, 1131, 1132, 1133, 1134, 1136, 1137, 1139, 1140, 1141, 1143, 1145, 1146, 1147, 1148, 1149, 1150, 1151, 1152, 1153, 1154, 1155, 1156, 1159, 1160, 1161, 1162, 1163, 1164, 1165, 1166, 1167, 1168, 1169, 1170, 1171, 1178, 1448, 768, 774, 776, 809, 811, 828], 835: [774, 776, 809, 811, 828], 836: [1197, 1198, 1199, 1200, 1201, 1202, 1203, 1204, 1205, 1207, 1208, 1211, 1212, 1215, 1217, 1222, 1229, 1230, 1231, 1232, 1233, 1234, 1235, 1236, 1237, 1238, 1239, 1240, 1241, 1242, 1243, 1246, 1252, 1253, 1254, 1255, 1256, 1257, 1258, 1259, 1260, 1261, 1262, 1263, 1264, 1265, 1266, 1267, 1268, 1269, 1270, 1271, 1272, 1273, 1274, 1275, 1276, 1277, 1284, 1287, 1394, 1504, 768, 774, 776, 778, 809, 811, 828], 837: [860, 861, 862, 863, 864, 968, 768, 770, 774, 776, 778, 811, 826, 828], 838: [1307, 1308, 1309, 1310, 1311, 1312, 1313, 1314, 1316, 1317, 1318, 1320, 1321, 1324, 1326, 1327, 1328, 1329, 1330, 1331, 1332, 1333, 1336, 1337, 1338, 1339, 1340, 1341, 1342, 1343, 1344, 1345, 1346, 1347, 1348, 1349, 1351, 1352, 1355, 1362, 1363, 1364, 1365, 1366, 1367, 1368, 1369, 1370, 1371, 1372, 1373, 1374, 1375, 1376, 1377, 1378, 1379, 1380, 1381, 1382, 1383, 1384, 774, 776, 778, 811, 826, 828], 839: [972, 974, 770, 774, 778, 811, 826, 828], 840: [1420, 1421, 1422, 1423, 1424, 1425, 1432, 1438, 1443, 1452, 1453, 1454, 1455, 1456, 1457, 1458, 1459, 1460, 1461, 1463, 1475, 1476, 1477, 1478, 1479, 1480, 1481, 1482, 1483, 1484, 1485, 1486, 1487, 1488, 1489, 1490, 1491, 1492, 1493, 1494, 1495, 1496, 770, 774, 776, 778, 811, 826, 828], 841: [1085, 1086, 1088, 1089, 1189, 770, 774, 776, 778, 811, 826, 828], 842: [1241, 770, 774, 776, 778, 809, 811, 826, 828], 843: [849, 850, 851, 852, 853, 860, 864, 866, 867, 869, 871, 880, 881, 882, 883, 884, 885, 886, 887, 888, 889, 890, 891, 892, 894, 895, 902, 903, 904, 905, 906, 907, 908, 909, 910, 911, 912, 913, 914, 916, 917, 918, 919, 920, 921, 923, 1202, 1203, 1204, 1205, 1206, 1207, 1254, 1255, 1306, 770, 774, 776, 826, 828], 844: [946, 1360, 772, 774, 776, 778, 809, 811, 828], 845: [970, 971, 972, 973, 974, 976, 977, 978, 979, 980, 981, 982, 983, 984, 985, 986, 987, 988, 989, 990, 991, 992, 998, 999, 1000, 1001, 1002, 1003, 1004, 1005, 1006, 1007, 1008, 1009, 1010, 1011, 1012, 1013, 1014, 1015, 1022, 1023, 1024, 1025, 1026, 1027, 1028, 1029, 1030, 1031, 1032, 1037, 1038, 1039, 1040, 1041, 1042, 1043, 1044, 1046, 1322, 1323, 1325, 1374, 774, 778, 809, 811, 828], 846: [1050, 1068, 1070, 1085, 1087, 1092, 772, 774, 776, 778, 809, 811, 826, 828], 847: [1094, 1095, 1096, 1097, 1098, 1099, 1100, 1101, 1102, 1103, 1104, 1105, 1106, 1107, 1108, 1109, 1110, 1111, 1112, 1113, 1114, 1121, 1122, 1123, 1124, 1125, 1126, 1127, 1128, 1129, 1130, 1131, 1132, 1133, 1134, 1135, 1136, 1137, 1138, 1139, 1141, 1143, 1144, 1145, 1146, 1147, 1148, 1149, 1150, 1151, 1152, 1153, 1154, 1160, 1161, 1162, 1163, 1164, 1165, 1166, 1167, 1168, 1169, 1170, 1174, 1175, 1176, 1177, 1178, 1179, 1284, 1285, 1286, 1391, 1395, 1396, 1398, 1399, 1445, 1446, 1447, 1448, 774, 809, 811, 828], 848: [878, 1193, 1212, 772, 778, 809, 811, 828], 849: [1221, 1222, 1223, 1224, 1225, 1226, 1227, 1228, 1229, 1230, 1231, 1232, 1233, 1234, 1235, 1236, 1237, 1238, 1239, 1240, 1241, 1242, 1245, 1246, 1247, 1248, 1249, 1250, 1251, 1252, 1253, 1254, 1255, 1256, 1257, 1258, 1259, 1260, 1261, 1263, 1264, 1267, 1269, 1270, 1271, 1272, 1273, 1274, 1275, 1276, 1277, 1280, 1285, 1286, 1287, 1288, 1289, 1290, 1291, 1292, 1293, 1294, 1295, 772, 778, 809, 811, 828, 843], 850: [892, 1340, 772, 809, 811, 828, 843], 851: [1351, 1352, 1353, 1354, 1355, 1356, 1357, 1358, 1359, 1360, 1361, 1362, 1363, 1364, 1365, 1366, 1367, 1368, 1369, 1370, 1371, 1374, 1375, 1376, 1377, 1378, 1379, 1380, 1381, 1382, 1383, 1384, 1385, 1386, 1387, 1388, 1389, 1390, 1391, 1392, 1393, 1394, 1395, 1396, 1397, 1398, 1399, 1400, 1401, 1402, 1403, 1404, 1405, 1415, 1418, 1419, 1420, 1421, 1422, 1423, 1424, 772, 774, 776, 809, 811, 828, 843], 852: [1471, 772, 774, 776, 778, 809, 811, 828, 843], 853: [1484, 1485, 1486, 1487, 1488, 1489, 1490, 1491, 1492, 1493, 1494, 1496, 1497, 1498, 1499, 1500, 1501, 1502, 1503, 1504, 1505, 1506, 1507, 1508, 1509, 1510, 1511, 1512, 1513, 1514, 1515, 1518, 1521, 1525, 1530, 772, 774, 776, 778, 843], 854: [855, 856, 857, 858, 859, 860, 861, 862, 870, 871, 872, 873, 874, 875, 876, 877, 774, 776, 811], 855: [774, 776, 811, 854], 856: [946, 947, 948, 949, 950, 951, 952, 953, 954, 955, 956, 957, 958, 959, 960, 961, 962, 963, 964, 966, 967, 968, 969, 970, 971, 972, 973, 974, 986, 991, 994, 996, 1011, 774, 776, 854], 857: [774, 776, 854], 858: [1087, 1088, 1089, 1090, 1091, 1092, 1093, 1094, 1095, 1096, 1097, 1098, 1099, 1100, 1101, 1102, 1103, 1107, 1108, 1109, 1110, 1111, 1112, 1113, 1114, 1126, 1129, 1131, 1132, 1133, 1134, 774, 776, 780, 854], 859: [774, 776, 780, 854], 860: [1231, 1232, 1233, 1234, 1235, 1236, 1237, 1238, 1239, 1240, 1241, 1242, 1243, 1244, 1245, 1250, 1251, 1252, 1253, 1254, 1255, 1256, 1257, 1258, 1262, 1265, 1266, 1268, 1269, 1270, 1272, 1273, 1274, 1275, 1276, 1277, 1278, 1279, 1280, 1294, 1296, 1298, 1299, 1300, 774, 776, 780, 837, 843, 854], 861: [1356, 768, 774, 776, 780, 826, 837, 854], 862: [1378, 1379, 1380, 1381, 1382, 1383, 1384, 1385, 1386, 1387, 1388, 1389, 1390, 1391, 1392, 1393, 1396, 1397, 1398, 1399, 1400, 1401, 1402, 1403, 1404, 1405, 1408, 1411, 1412, 1414, 1415, 1418, 1420, 1421, 1422, 1423, 1424, 1425, 1440, 774, 776, 780, 826, 837, 854], 863: [1504, 1505, 774, 776, 780, 826, 837], 864: [1528, 1529, 1530, 774, 776, 780, 826, 837, 843], 865: [866, 867, 868, 869, 870, 871, 872, 873, 874, 875, 876, 880, 881, 882, 883, 884, 885, 886, 887, 895, 898, 899, 902, 904, 905, 906, 907, 774, 826, 828], 866: [991, 992, 995, 996, 1308, 774, 776, 780, 811, 826, 828, 843, 865], 867: [1018, 1019, 1020, 1021, 1022, 1023, 1024, 1025, 1026, 1027, 1028, 1029, 1034, 1035, 1036, 1037, 1038, 1039, 1040, 1041, 1042, 1046, 1048, 1049, 1050, 1051, 1052, 1053, 1054, 1055, 1056, 1057, 1058, 1059, 1060, 1061, 1062, 1063, 1080, 1083, 1084, 1086, 1169, 774, 776, 780, 826, 828, 843, 865], 868: [1147, 1148, 1151, 1152, 1155, 774, 776, 826, 828, 865], 869: [1176, 1177, 1178, 1179, 1180, 1181, 1182, 1183, 1184, 1185, 1186, 1193, 1194, 1195, 1196, 1197, 1198, 1199, 1200, 1201, 1202, 1203, 1204, 1205, 1206, 1207, 1208, 1209, 1210, 1211, 1212, 1213, 1214, 1215, 1216, 1217, 1218, 1219, 1220, 1221, 1235, 1237, 1239, 1240, 1241, 1242, 1243, 1246, 1248, 1251, 776, 778, 780, 828, 843, 865], 870: [1286, 1304, 1306, 1307, 1310, 1311, 1314, 776, 778, 780, 828, 854, 865], 871: [1337, 1338, 1339, 1340, 1341, 1342, 1343, 1344, 1345, 1346, 1352, 1353, 1354, 1355, 1356, 1357, 1358, 1359, 1360, 1362, 1363, 1365, 1366, 1367, 1368, 1369, 1370, 1371, 1372, 1373, 1375, 1376, 1377, 1378, 776, 778, 811, 828, 843, 854, 865], 872: [1431, 1446, 1448, 1465, 1466, 1467, 1468, 1469, 1470, 1471, 1472, 1473, 1474, 1475, 1476, 776, 778, 828, 854, 865], 873: [1128, 1501, 1502, 1503, 1504, 1505, 1506, 1507, 1508, 1516, 1517, 1518, 1519, 1520, 1521, 1522, 1528, 1529, 1530, 776, 778, 780, 811, 828, 854, 865], 874: [875, 876, 877, 878, 879, 880, 881, 882, 883, 884, 776, 778, 828, 854, 865], 875: [956, 957, 958, 975, 976, 977, 978, 979, 980, 981, 982, 983, 984, 985, 986, 987, 989, 1027, 1028, 1230, 1295, 776, 778, 811, 828, 854, 865, 874], 876: [1014, 1015, 1016, 1017, 1018, 1019, 1029, 1030, 1031, 1032, 1033, 1034, 1037, 1038, 1039, 1040, 1041, 1042, 1043, 1044, 1045, 1046, 1047, 1048, 1049, 1050, 1051, 1052, 1053, 1054, 1076, 1078, 1086, 776, 778, 811, 828, 854, 865, 874], 877: [1125, 1126, 1127, 1128, 1129, 1145, 1146, 1148, 1149, 1150, 1151, 1152, 1153, 1154, 1155, 1156, 1157, 1159, 1160, 776, 778, 811, 854, 874], 878: [1186, 1187, 1188, 1189, 1190, 1200, 1201, 1202, 1203, 1204, 1205, 1206, 1207, 1208, 1209, 1210, 1211, 1212, 1213, 1214, 1215, 1216, 1217, 1218, 1219, 1220, 1221, 1222, 1223, 1224, 1225, 1226, 1246, 1247, 1248, 1249, 1252, 1254, 1256, 1257, 776, 778, 811, 828, 848, 874], 879: [1283, 1284, 1285, 1295, 1296, 1297, 1298, 1299, 1300, 1301, 1302, 1317, 1318, 1319, 1320, 1321, 1322, 1323, 1324, 1325, 1326, 1327, 1328, 1329, 1330, 1333, 776, 778, 874], 880: [988, 1361, 1362, 1363, 1364, 1365, 1374, 1375, 1376, 1377, 1378, 1379, 1381, 1382, 1383, 1384, 1385, 1386, 1387, 1388, 1389, 1390, 1391, 1392, 1393, 1394, 1395, 1397, 768, 776, 778, 811, 843, 865, 874], 881: [1454, 1459, 1460, 1461, 1471, 1472, 1474, 1475, 1476, 1477, 1478, 1493, 1494, 1495, 1496, 1497, 1498, 1499, 1500, 1501, 1502, 1503, 1504, 1505, 1506, 1508, 1509, 770, 776, 828, 843, 865, 874], 882: [898, 899, 1166, 776, 843, 865, 874], 883: [892, 893, 894, 895, 896, 903, 904, 905, 906, 907, 908, 909, 910, 911, 912, 913, 914, 915, 916, 917, 918, 919, 920, 921, 922, 923, 925, 926, 927, 928, 929, 930, 951, 961, 782, 811, 826, 843, 865, 874], 884: [992, 993, 994, 1008, 1009, 1010, 1011, 1026, 1027, 1028, 1029, 1030, 1031, 1032, 1033, 1034, 1035, 1036, 1038, 1347, 782, 826, 843, 865, 874], 885: [1075, 1076, 1077, 1078, 1079, 1084, 1085, 1086, 1087, 1088, 1089, 1090, 1091, 1092, 1093, 1094, 1095, 1097, 1098, 1101, 1102, 1105, 1107, 774, 778, 782, 826, 830, 843, 865], 886: [1173, 1174, 1175, 1176, 1177, 1178, 1194, 1195, 1210, 1211, 1212, 1213, 1214, 1215, 1216, 1217, 1218, 1219, 1222, 770, 778, 782, 826, 830, 843, 865], 887: [888, 889, 890, 1261, 1262, 1263, 1264, 1265, 1268, 1269, 1270, 1271, 1272, 1273, 1274, 1275, 1276, 1283, 1286, 1287, 1290, 1292, 778, 782, 826, 830, 843, 865], 888: [1363, 1364, 1399, 1400, 1401, 1402, 1403, 1405, 1406, 774, 778, 782, 826, 830, 843, 887], 889: [1077, 1078, 1450, 1451, 1452, 1453, 1454, 1456, 1457, 1458, 1459, 1460, 1461, 1462, 1463, 1464, 1465, 1471, 1474, 1475, 778, 826, 830, 843, 887], 890: [772, 774, 778, 782, 826, 830, 843, 887], 891: [914, 915, 950, 952, 953, 1269, 1270, 778, 780, 782, 826, 830, 843], 892: [1004, 1005, 1006, 1007, 1008, 1009, 1010, 1011, 1012, 1013, 1014, 1015, 1016, 1017, 1053, 778, 780, 826, 830, 843, 850, 883], 893: [1147, 1460, 1464, 1465, 778, 780, 782, 826, 830, 883], 894: [1201, 1202, 1203, 1204, 1205, 1206, 1207, 1208, 1209, 1210, 1211, 1212, 1213, 1214, 1234, 1235, 1236, 1240, 1243, 1245, 1246, 1247, 1248, 1249, 778, 780, 782, 826, 830, 843, 883], 895: [778, 780, 811, 826, 830, 843, 865, 883], 896: [1401, 1402, 1403, 1404, 1405, 1406, 1407, 1408, 1409, 1410, 1445, 1448, 778, 780, 811, 830, 883], 897: [778, 780, 782, 811, 826, 830], 898: [1277, 778, 780, 811, 830, 865, 882], 899: [973, 974, 975, 976, 977, 978, 979, 980, 1016, 1019, 778, 811, 830, 865, 882], 900: [776, 811, 830], 901: [1181, 1182, 1183, 1184, 1185, 1186, 1223, 780, 811, 813, 830], 902: [774, 811, 813, 830, 843, 865], 903: [1065, 1392, 1393, 1394, 1395, 1396, 1433, 811, 813, 830, 843, 883], 904: [811, 813, 830, 843, 865, 883], 905: [774, 811, 813, 830, 843, 865, 883], 906: [982, 983, 984, 985, 986, 1022, 1025, 811, 813, 830, 843, 865, 883], 907: [774, 780, 813, 843, 865, 883], 908: [1201, 1202, 1203, 1204, 1205, 780, 813, 830, 843, 883], 909: [780, 811, 813, 830, 843, 883], 910: [1423, 1424, 1425, 1426, 1427, 1461, 1464, 780, 811, 813, 830, 843, 883], 911: [780, 784, 811, 813, 830, 843, 883], 912: [780, 784, 811, 813, 830, 843, 883], 913: [1031, 1032, 1033, 1034, 1046, 1051, 1071, 780, 784, 811, 830, 843, 883], 914: [1186, 780, 784, 811, 843, 883, 891], 915: [1261, 1262, 1263, 1264, 1265, 1266, 1268, 1271, 1274, 1275, 1280, 1283, 1284, 1285, 1286, 1287, 1297, 1300, 780, 784, 811, 813, 883, 891], 916: [1415, 1417, 780, 782, 784, 811, 813, 843, 883], 917: [1494, 1495, 1496, 1497, 1498, 1499, 1500, 1502, 1503, 1504, 1506, 1507, 1510, 1512, 1513, 1514, 1515, 1516, 1517, 1518, 1519, 780, 782, 784, 811, 813, 843, 883], 918: [920, 780, 782, 784, 811, 813, 830, 843, 883], 919: [920, 921, 922, 923, 924, 925, 929, 930, 931, 935, 936, 938, 939, 940, 941, 942, 943, 944, 945, 946, 962, 963, 964, 984], 920: [919], 921: [1230, 1231, 1232, 1233, 1234, 1239, 1240, 1241, 1243, 1244, 1245, 1246, 1247, 1248, 1249, 1250, 1251, 1252, 1253, 1254, 1255, 1256, 1257, 1258, 1259, 1269, 1270, 1271, 1272, 1273, 1274, 1275, 1276, 1293, 1295, 1296, 1320, 1339, 919], 922: [919], 923: [919], 924: [937, 938, 939, 940, 941, 942, 943, 944, 945, 946, 947, 948, 949, 950, 951, 952, 953, 954, 955, 956, 957, 958, 959, 960, 961, 962, 963, 964, 965, 967, 975, 976, 977, 978, 979, 980, 982, 996, 998, 999, 1000, 1001, 1002, 1040, 1045, 919], 925: [919], 926: [1255, 1256, 1257, 1258, 1259, 1260, 1261, 1262, 1263, 1264, 1265, 1266, 1267, 1268, 1269, 1270, 1271, 1272, 1273, 1274, 1275, 1276, 1277, 1278, 1279, 1280, 1281, 1282, 1284, 1291, 1292, 1293, 1294, 1295, 1296, 1297, 1298, 1299, 1311, 1313, 1315, 1316, 1317, 1318, 1319, 1320, 1357], 927: [], 928: [], 929: [975, 976, 977, 978, 979, 980, 981, 982, 983, 984, 985, 986, 987, 988, 989, 990, 991, 992, 993, 994, 995, 996, 997, 998, 999, 1000, 1001, 1002, 1003, 1004, 1005, 1008, 1009, 1010, 1011, 1012, 1013, 1014, 1015, 1016, 1017, 1018, 1019, 1020, 1021, 1025, 1026, 1027, 1028, 1029, 1030, 1031, 1032, 1033, 1034, 1035, 1036, 1037, 1038, 1039, 1040, 1041, 1042, 1059, 1062, 1064, 1076, 1079, 1081, 919], 930: [919], 931: [1301, 1302, 1303, 1304, 1305, 1306, 1307, 1308, 1309, 1310, 1311, 1312, 1313, 1314, 1315, 1316, 1317, 1318, 1319, 1320, 1321, 1322, 1324, 1325, 1326, 1327, 1328, 1330, 1335, 1336, 1337, 1338, 1339, 1340, 1341, 1342, 1343, 1344, 1345, 1346, 1347, 1348, 1350, 1351, 1352, 1353, 1354, 1355, 1356, 1357, 1358, 1359, 1360, 1361, 1362, 1363, 1364, 1365, 1366, 1384, 919], 932: [], 933: [], 934: [1034, 1035, 1036, 1037, 1038, 1039, 1040, 1042, 1043, 1044, 1046, 1047, 1050, 1051, 1067, 1068, 1069, 1070, 1071, 1072, 1073, 1074, 1075, 1076, 1077, 1078, 1083, 1084, 1085, 1086, 1087, 1088, 1089, 1090, 1091, 1092, 1093, 1094, 1095, 1096, 1097], 935: [919], 936: [1368, 1369, 1370, 1371, 1372, 1373, 1374, 1376, 1377, 1379, 1380, 1383, 1401, 1402, 1403, 1404, 1405, 1406, 1407, 1408, 1411, 1417, 1418, 1419, 1420, 1421, 1422, 1423, 1424, 1425, 1426, 1427, 1428, 1429, 1430, 919], 937: [924], 938: [919, 924], 939: [1114, 1115, 1116, 1117, 1118, 1119, 1121, 1122, 1124, 1125, 1128, 1147, 1148, 1149, 1151, 1152, 1162, 1163, 1164, 1165, 1166, 1167, 1168, 1169, 1170, 1171, 1172, 1173, 1174, 919, 924], 940: [919, 924], 941: [1456, 1457, 1458, 1459, 1460, 1461, 1462, 1463, 1465, 1466, 1469, 1488, 1489, 1505, 1506, 1507, 1508, 1509, 1510, 1511, 1512, 1513, 1514, 919, 924], 942: [919, 924], 943: [919, 924], 944: [1215, 1216, 1217, 1218, 1219, 1220, 1221, 1222, 1223, 1224, 1225, 1227, 1246, 1247, 1264, 1265, 1266, 1267, 1268, 1269, 1270, 1271, 1272, 919, 924], 945: [919, 924], 946: [919, 924], 947: [982, 983, 984, 985, 986, 987, 988, 989, 990, 991, 993, 994, 1003, 1012, 1013, 1029, 1030, 1031, 1032, 1033, 1034, 1035, 1036, 1037, 1038, 1039, 1076, 924], 948: [924], 949: [1337, 1338, 1339, 1340, 1341, 1342, 1343, 1344, 1345, 1346, 1347, 1348, 1349, 1350, 1351, 1355, 1357, 1359, 1364, 1365, 1366, 1367, 1368, 1369, 1370, 1371, 1381, 1382, 1383, 1384, 1385, 1386, 1387, 1388, 1389, 1390, 1391, 1392, 1393, 1394, 1418, 1429, 1430, 1431, 1433, 924], 950: [924], 951: [924], 952: [1117, 1118, 1119, 1120, 1121, 1122, 1123, 1124, 1125, 1126, 1127, 1134, 1136, 1137, 1138, 1139, 1143, 1144, 1145, 1146, 1147, 1148, 1149, 1161, 1162, 1163, 1164, 1165, 1166, 1167, 1168, 1169, 1170, 1171, 1172, 1173, 1197, 1199, 1207, 1208, 1209, 1210, 1211, 1212, 924], 953: [924], 954: [1480, 1481, 1482, 1483, 1484, 1485, 1486, 1487, 1488, 1489, 1490, 1496, 1498, 1499, 1500, 1501, 1505, 1506, 1507, 1508, 1524, 1525, 1526, 1527, 1528, 1529, 1530, 924], 955: [956, 957, 958, 959, 984, 985, 986, 987, 988, 990, 993, 994, 995, 996, 997, 998, 999, 1000, 1001, 924], 956: [924, 955], 957: [1273, 1274, 1275, 1276, 1277, 1278, 1279, 1280, 1281, 1282, 1283, 1287, 1288, 1289, 1290, 1291, 1292, 1293, 1294, 1295, 1296, 1297, 1298, 1299, 1300, 1301, 1302, 1303, 1306, 1314, 1315, 1316, 1317, 1318, 1319, 1320, 1321, 1322, 1323, 1324, 1325, 1326, 1327, 1328, 1329, 1330, 1331, 1349, 1350, 1351, 1352, 1353, 1354, 1355, 1356, 1357, 1358, 1360, 1361, 1362, 1363, 1364, 1365, 1366, 1367, 1368, 1369, 924, 955], 958: [924, 955], 959: [924, 955], 960: [1074, 1075, 1076, 1077, 1078, 1079, 1080, 1081, 1082, 1083, 1084, 1086, 1087, 1088, 1089, 1090, 1091, 1092, 1093, 1095, 1096, 1097, 1098, 1099, 1100, 1101, 1102, 1103, 1104, 1105, 1106, 1107, 1112, 1113, 1114, 1115, 1116, 1117, 1118, 1119, 1120, 1121, 1122, 1123, 1124, 1125, 1126, 1127, 1128, 1129, 1149, 1151, 1152, 1153, 1161, 1162, 1163, 1164, 1165, 1166, 1167, 1168, 924], 961: [924], 962: [1450, 1451, 1452, 1453, 1454, 1455, 1456, 1457, 1458, 1459, 1463, 1464, 1465, 1466, 1467, 1468, 1472, 1473, 1474, 1475, 1476, 1477, 1478, 1491, 1492, 1493, 1494, 1495, 1496, 1497, 1498, 1499, 1500, 1501, 1502, 1524, 1526, 1527, 1528, 1529, 1530, 919, 924], 963: [968, 969, 970, 971, 972, 973, 974, 975, 976, 919, 924], 964: [919, 924], 965: [1264, 1265, 1266, 1267, 1268, 1269, 1270, 1271, 1272, 1274, 1275, 1276, 1277, 1278, 1279, 1280, 1281, 1282, 1283, 1284, 1285, 1286, 1287, 1288, 1289, 1290, 1291, 1305, 1306, 1307, 1308, 1309, 1310, 1311, 1312, 1313, 1314, 1315, 1319, 1337, 1338, 1339, 1340, 1341, 1342, 1343, 1344, 1345, 1346, 1347, 1348, 1349, 1350, 1351, 1352, 1353, 1354, 1355, 1356, 1357, 1358, 1359, 924], 966: [], 967: [924], 968: [1086, 1087, 1088, 1089, 1090, 1091, 1092, 1093, 1094, 1095, 1096, 1097, 1098, 1099, 1100, 1101, 1102, 1103, 1104, 1105, 1106, 1107, 1108, 1109, 1110, 1111, 1112, 1113, 1114, 1115, 1116, 1117, 1118, 1119, 1121, 1122, 1123, 1124, 1125, 1126, 1127, 1128, 1130, 1131, 1132, 1133, 1134, 1135, 1136, 1137, 1138, 1139, 1140, 1143, 1146, 1147, 1150, 1153, 1155, 1156, 1157, 1158, 1159, 1160, 1161, 1162, 1163, 1164, 1169, 1170, 1171, 1172, 1173, 1174, 1175, 1176, 1177, 1178, 1179, 1180, 1181, 963], 969: [963], 970: [1475, 1476, 1477, 1478, 1479, 1480, 1481, 1482, 1483, 1484, 1485, 1486, 1487, 1488, 1489, 1492, 1493, 1494, 1495, 1496, 1497, 1498, 1499, 1500, 1501, 1502, 1503, 1511, 1513, 1514, 1515, 1516, 1518, 1519, 1520, 1521, 1522, 1523, 1524, 963], 971: [986, 987, 988, 989, 990, 991, 992, 1001, 1002, 1003, 1004, 1005, 1006, 1007, 1009, 963], 972: [963], 973: [1310, 1311, 1312, 1313, 1314, 1315, 1316, 1317, 1318, 1319, 1320, 1321, 1322, 1323, 1327, 1328, 1329, 1330, 1331, 1332, 1333, 1334, 1348, 1350, 1352, 1353, 1355, 1356, 1379, 1380, 1381, 1382, 1383, 1384, 1385, 1386, 1392, 1394, 1395, 1396, 1397, 1398, 1399, 1400, 1401, 1402, 1517, 963], 974: [963], 975: [924, 929, 963], 976: [1153, 1154, 1155, 1156, 1157, 1158, 1159, 1160, 1161, 1162, 1163, 1164, 1165, 1166, 1168, 1169, 1170, 1171, 1172, 1173, 1174, 1175, 1176, 1178, 1179, 1190, 1195, 1197, 1199, 1200, 1201, 1202, 1204, 1207, 1219, 1220, 1221, 1222, 1223, 1224, 1225, 1226, 1227, 1228, 1229, 1230, 1233, 1234, 1235, 1236, 1237, 1238, 1239, 1240, 1241, 1242, 1243, 1244, 1245, 1246, 1358, 1359, 1360, 1361, 1362, 1363, 924, 929, 963], 977: [924, 929], 978: [924, 929], 979: [1004, 1005, 1006, 1007, 1008, 1009, 1010, 1011, 1012, 1013, 1014, 1015, 1018, 1019, 1020, 1021, 1022, 1023, 1024, 1025, 1026, 1027, 1028, 1029, 1030, 1031, 1032, 1035, 1037, 1038, 1039, 1040, 1042, 1044, 1045, 1046, 1047, 1048, 1049, 1050, 1051, 1052, 1057, 1064, 1069, 1070, 1071, 1072, 1073, 1074, 1075, 1076, 1077, 1086, 1087, 1088, 1089, 1090, 1091, 1092, 1093, 1094, 1095, 1096, 1183, 1206, 1209, 1210, 924, 929], 980: [924, 929], 981: [1411, 1412, 1413, 1414, 1415, 1416, 1417, 1418, 1419, 1420, 1421, 1425, 1426, 1427, 1428, 1429, 1430, 1431, 1432, 1433, 1434, 1435, 1451, 1453, 1454, 1475, 1476, 1477, 1478, 1479, 1480, 1481, 1492, 1495, 1496, 1497, 1498, 1499, 1500, 1501, 929], 982: [1041, 1064, 1067, 1068, 924, 929, 947], 983: [929, 947], 984: [1275, 1276, 1277, 1278, 1279, 1280, 1281, 1282, 1283, 1288, 1289, 1290, 1291, 1292, 1293, 1294, 1295, 1297, 1338, 1339, 1340, 1341, 1342, 1343, 1344, 1345, 1346, 1355, 1356, 1357, 1358, 1359, 1360, 1361, 1362, 1363, 1364, 1365, 1368, 1427, 1449, 1451, 1452, 1453, 1454, 1474, 1475, 1476, 1477, 1478, 1479, 1480, 1481, 919, 929, 947, 955], 985: [929, 947, 955], 986: [929, 947, 955, 971], 987: [1147, 1148, 1149, 1150, 1151, 1152, 1153, 1154, 1155, 1159, 1160, 1161, 1162, 1163, 1164, 1165, 1166, 1168, 1169, 1197, 1201, 1204, 1205, 1208, 1209, 1210, 1211, 1212, 1213, 1214, 1215, 1216, 1217, 1227, 1228, 1229, 1230, 1231, 1232, 1233, 1234, 1235, 1236, 1237, 1238, 1239, 1240, 1241, 1242, 1253, 1269, 1296, 1298, 1320, 1321, 1322, 1323, 1324, 1325, 1342, 1343, 1344, 1345, 1346, 1347, 1348, 1349, 1350, 1351, 1352, 1353, 1354, 1355, 1462, 929, 947, 955, 971], 988: [929, 947, 955, 971], 989: [929, 947, 971], 990: [1027, 1028, 1029, 1030, 1031, 1032, 1039, 1040, 1041, 1042, 1043, 1044, 1045, 1046, 1047, 1048, 1050, 1083, 1084, 1086, 1087, 1088, 1089, 1090, 1091, 1092, 1093, 1109, 1110, 1111, 1112, 1113, 1114, 1115, 1116, 1118, 1175, 1177, 1183, 1199, 1200, 1201, 1202, 1203, 1204, 1224, 1225, 1228, 1229, 929, 947, 955, 971], 991: [929, 947, 971], 992: [1452, 1453, 1454, 1455, 1456, 1463, 1464, 1465, 1467, 1468, 1469, 1471, 1472, 1474, 1475, 1476, 1500, 1504, 1505, 1506, 1507, 1508, 1509, 1510, 1511, 1512, 1513, 1514, 1515, 1516, 1517, 929, 971], 993: [997, 999, 1000, 1001, 1002, 1003, 1004, 1005, 1006, 1019, 1061, 1062, 1063, 1064, 1065, 1067, 1070, 1076, 1080, 1085, 1086, 1087, 1088, 1089, 1090, 1091, 1092, 1111, 1112, 1113, 1115, 1116, 929, 947, 955], 994: [929, 947, 955], 995: [1345, 1346, 1347, 1348, 1349, 1354, 1355, 1356, 1357, 1358, 1359, 1360, 1361, 1362, 1363, 1364, 1365, 1366, 1367, 1368, 1370, 1385, 1386, 1387, 1392, 1393, 1395, 1396, 1397, 1398, 1399, 1400, 1401, 1402, 1403, 1404, 1405, 1406, 1407, 1408, 1409, 1410, 1424, 1425, 1426, 1427, 1428, 1429, 1430, 1431, 1432, 1433, 1434, 1435, 1436, 1437, 1440, 1441, 1446, 1447, 1448, 1449, 1450, 1462, 1464, 1490, 1491, 1492, 1493, 1494, 1495, 1496, 1499, 1514, 1515, 1516, 1517, 1518, 1519, 1520, 1521, 929, 955], 996: [1002, 1003, 1004, 1005, 1006, 1007, 1008, 1009, 1010, 1011, 1012, 1013, 1014, 1016, 1123, 924, 929, 955], 997: [929, 955, 993], 998: [1246, 1247, 1248, 1249, 1250, 1253, 1254, 1255, 1256, 1257, 1258, 1259, 1260, 1261, 1262, 1263, 1264, 1265, 1266, 1267, 1268, 1269, 1270, 1271, 1272, 1273, 1274, 1275, 1282, 1283, 1284, 1285, 1286, 1287, 1288, 1289, 1291, 1292, 1293, 1294, 1295, 1296, 1297, 1298, 1299, 1300, 1301, 1302, 1303, 1304, 1305, 1306, 1307, 1308, 1309, 1310, 1311, 1324, 1325, 1326, 1327, 1328, 1329, 1330, 1331, 1332, 1333, 1334, 1335, 1337, 1340, 1391, 1415, 1416, 1417, 1418, 1441, 1444, 1445, 1446, 924, 929, 955], 999: [1026, 924, 929, 955, 993], 1000: [924, 929, 955, 993], 1001: [1155, 1156, 1157, 1158, 1159, 1160, 1161, 1162, 1163, 1164, 1165, 1166, 1167, 1168, 1169, 1170, 1171, 1172, 1173, 1174, 1175, 1176, 1178, 1179, 1180, 1181, 1182, 1183, 1188, 1190, 1191, 1192, 1193, 1194, 1195, 1196, 1197, 1199, 1200, 1201, 1203, 1204, 1205, 1206, 1207, 1208, 1209, 1210, 1211, 1212, 1213, 1214, 1215, 1216, 1217, 1218, 1219, 1220, 1221, 1229, 1230, 1231, 1232, 1233, 1234, 1235, 1236, 1237, 1238, 1239, 1240, 1242, 1243, 1245, 1248, 1323, 1325, 1349, 1352, 1353, 1354, 1355, 1465, 924, 929, 955, 971, 993], 1002: [924, 929, 971, 993, 996], 1003: [929, 947, 971, 993, 996], 1004: [1072, 1073, 1074, 1075, 1076, 1077, 1078, 1079, 1080, 1081, 1082, 1083, 1084, 1085, 1086, 1087, 1088, 1089, 1090, 1091, 1092, 1093, 1094, 1095, 1096, 1097, 1099, 1106, 1107, 1108, 1109, 1110, 1111, 1112, 1113, 1114, 1115, 1116, 1117, 1118, 1119, 1120, 1121, 1122, 1123, 1124, 1125, 1126, 1127, 1128, 1129, 1130, 1131, 1132, 1133, 1134, 1135, 1136, 1137, 1145, 1146, 1147, 1148, 1149, 1150, 1151, 1152, 1153, 1154, 1155, 1156, 1157, 1158, 1159, 1160, 1161, 1163, 1164, 1239, 1265, 1268, 1269, 1270, 1271, 1381, 1431, 929, 971, 979, 993, 996], 1005: [929, 971, 979, 993, 996], 1006: [1520, 1521, 1522, 1523, 1524, 1525, 1526, 1527, 1528, 1529, 1530, 971, 979, 993, 996], 1007: [1008, 1009, 1010, 1011, 1012, 1013, 1014, 1015, 1016, 1018, 1019, 1020, 1021, 1022, 1023, 1024, 1025, 1028, 1029, 1030, 1031, 1032, 1033, 1034, 1035, 1036, 1037, 1038, 1039, 1040, 1041, 1043, 1044, 1046, 1047, 1048, 1050, 1052, 1053, 1054, 1055, 1056, 1057, 1058, 1059, 1060, 1061, 1062, 1063, 1066, 1067, 1068, 1069, 1070, 1071, 1072, 1073, 1074, 1075, 1076, 1077, 1078, 1085, 1355, 971, 979, 996], 1008: [929, 979, 996, 1007], 1009: [1450, 1451, 1452, 1453, 1454, 1455, 1456, 1457, 1458, 1460, 1461, 1464, 1465, 1468, 1470, 1475, 1482, 1483, 1484, 1485, 1486, 1487, 1488, 1489, 1490, 1491, 1492, 1493, 1494, 1495, 1496, 1499, 1505, 1506, 1507, 1508, 1509, 1510, 1511, 1512, 1513, 1514, 1515, 1516, 1517, 1518, 1519, 1520, 1521, 1522, 1523, 1524, 1525, 1526, 1527, 1528, 1529, 1530, 929, 971, 979, 996, 1007], 1010: [1017, 1020, 1127, 1237, 1286, 1287, 1288, 1289, 1290, 1394, 929, 979, 996, 1007], 1011: [929, 979, 996, 1007], 1012: [1388, 1389, 1390, 1391, 1392, 1393, 1394, 1395, 1397, 1398, 1399, 1401, 1402, 1405, 1407, 1408, 1409, 1410, 1411, 1412, 1413, 1414, 1417, 1418, 1419, 1420, 1421, 1422, 1423, 1424, 1425, 1426, 1427, 1428, 1429, 1430, 1432, 1433, 1436, 1443, 1444, 1445, 1446, 1447, 1448, 1449, 1450, 1451, 1452, 1453, 1454, 1455, 1456, 1457, 1458, 1459, 1460, 1461, 1462, 1463, 1464, 1465, 929, 947, 979, 996, 1007], 1013: [1227, 1229, 929, 947, 979, 996, 1007], 1014: [929, 979, 996, 1007], 1015: [1334, 1335, 1336, 1337, 1338, 1339, 1346, 1352, 1357, 1366, 1367, 1368, 1369, 1370, 1371, 1372, 1373, 1374, 1375, 1377, 1389, 1390, 1391, 1392, 1393, 1394, 1395, 1396, 1397, 1398, 1399, 1400, 1401, 1402, 1403, 1404, 1405, 1406, 1407, 1408, 1409, 1410, 929, 979, 1007], 1016: [1174, 1175, 1177, 1178, 1278, 929, 996, 1007], 1017: [1505, 929, 1010], 1018: [1288, 1289, 1290, 1291, 1292, 1299, 1303, 1305, 1306, 1308, 1310, 1319, 1320, 1321, 1322, 1323, 1324, 1325, 1326, 1327, 1328, 1329, 1330, 1331, 1333, 1334, 1341, 1342, 1343, 1344, 1345, 1346, 1347, 1348, 1349, 1350, 1351, 1352, 1353, 1355, 1356, 1357, 1358, 1359, 1360, 1362, 929, 979, 1007], 1019: [1130, 1131, 1132, 1133, 1134, 1135, 1182, 1183, 1234, 929, 979, 993, 1007], 1020: [1050, 1464, 929, 979, 1007, 1010], 1021: [1250, 1251, 1252, 1253, 1254, 1256, 1257, 1258, 1259, 1260, 1261, 1262, 1263, 1264, 1265, 1266, 1267, 1268, 1269, 1270, 1271, 1272, 1278, 1279, 1280, 1281, 1282, 1283, 1284, 1285, 1286, 1287, 1288, 1289, 1290, 1291, 1292, 1293, 1294, 1295, 1302, 1303, 1304, 1305, 1306, 1307, 1308, 1309, 1310, 1311, 1312, 1317, 1318, 1319, 1320, 1321, 1322, 1323, 1324, 1326, 929, 979, 1007], 1022: [1094, 1095, 1097, 1146, 1506, 1524, 1526, 979, 1007], 1023: [1034, 1036, 1041, 979, 1007], 1024: [1220, 1221, 1222, 1223, 1224, 1225, 1226, 1227, 1228, 1229, 1230, 1231, 1232, 1233, 1234, 1235, 1236, 1237, 1238, 1239, 1240, 1247, 1248, 1249, 1250, 1251, 1252, 1253, 1254, 1255, 1256, 1257, 1258, 1259, 1260, 1261, 1262, 1263, 1264, 1265, 1267, 1269, 1270, 1271, 1272, 1273, 1274, 1275, 1276, 1277, 1278, 1279, 1280, 1286, 1287, 1288, 1289, 1290, 1291, 1292, 1293, 1294, 1295, 1296, 1300, 1301, 1302, 1303, 1304, 1305, 1410, 1411, 1412, 1517, 1521, 1522, 1524, 1525, 979, 1007], 1025: [1066, 1067, 1068, 1069, 1181, 1496, 1515, 929, 979, 1007], 1026: [929, 979, 999], 1027: [1198, 1199, 1200, 1201, 1202, 1203, 1204, 1205, 1206, 1207, 1208, 1209, 1210, 1211, 1212, 1213, 1214, 1215, 1216, 1217, 1218, 1219, 1222, 1223, 1224, 1225, 1226, 1227, 1228, 1229, 1230, 1231, 1232, 1233, 1234, 1235, 1236, 1237, 1238, 1240, 1241, 1244, 1246, 1247, 1248, 1249, 1250, 1251, 1252, 1253, 1254, 1257, 1262, 1263, 1264, 1265, 1266, 1267, 1268, 1269, 1270, 1271, 1272, 929, 979, 990], 1028: [1047, 1495, 929, 979, 990, 1007], 1029: [929, 947, 979, 990, 1007], 1030: [1184, 1185, 1186, 1187, 1188, 1189, 1190, 1191, 1192, 1193, 1194, 1195, 1196, 1197, 1198, 1199, 1200, 1201, 1202, 1203, 1204, 1207, 1208, 1209, 1210, 1211, 1212, 1213, 1214, 1215, 1216, 1217, 1218, 1219, 1220, 1221, 1222, 1223, 1224, 1225, 1226, 1227, 1228, 1229, 1230, 1231, 1232, 1233, 1234, 1235, 1236, 1237, 1238, 1248, 1251, 1252, 1253, 1254, 1255, 1256, 1257, 929, 947, 979, 990, 1007], 1031: [1483, 929, 947, 979, 990, 1007], 1032: [929, 947, 979, 990, 1007], 1033: [1178, 1179, 1180, 1181, 1182, 1183, 1184, 1185, 1186, 1187, 1188, 1190, 1191, 1192, 1193, 1194, 1195, 1196, 1197, 1198, 1199, 1200, 1201, 1202, 1203, 1204, 1205, 1206, 1207, 1208, 1209, 1212, 1215, 1219, 1224, 1225, 1226, 1227, 1228, 1229, 1230, 1231, 1232, 1240, 1241, 1242, 1243, 1244, 1245, 1246, 1247, 929, 947, 1007], 1034: [929, 934, 947, 1007, 1023], 1035: [929, 934, 947, 979, 1007], 1036: [1180, 1181, 1182, 1183, 1184, 1185, 1186, 1187, 1188, 1189, 1190, 1191, 1192, 1193, 1194, 1195, 1196, 1197, 1198, 1200, 1201, 1202, 1203, 1204, 1205, 1206, 1207, 1208, 1220, 1225, 1228, 1230, 1245, 929, 934, 947, 1007, 1023], 1037: [929, 934, 947, 979, 1007], 1038: [929, 934, 947, 979, 1007], 1039: [1190, 1191, 1192, 1193, 1194, 1195, 1196, 1197, 1198, 1199, 1200, 1201, 1202, 1203, 1204, 1205, 1206, 1210, 1211, 1212, 1213, 1214, 1215, 1216, 1217, 1229, 1232, 1234, 1235, 1236, 1237, 929, 934, 947, 979, 990, 1007], 1040: [924, 929, 934, 979, 990, 1007], 1041: [929, 982, 990, 1007, 1023], 1042: [1208, 1209, 1210, 1211, 1212, 1213, 1214, 1215, 1216, 1217, 1218, 1219, 1220, 1221, 1222, 1227, 1228, 1229, 1230, 1231, 1232, 1233, 1234, 1235, 1239, 1242, 1243, 1245, 1246, 1247, 1249, 1250, 1251, 1252, 1253, 1254, 1255, 1256, 1257, 1271, 1273, 1275, 1276, 1277, 929, 934, 979, 990], 1043: [1515, 934, 990, 1007], 1044: [934, 979, 990, 1007], 1045: [1234, 1235, 1236, 1237, 1238, 1239, 1240, 1241, 1242, 1243, 1244, 1245, 1246, 1247, 1248, 1249, 1252, 1253, 1254, 1255, 1256, 1257, 1258, 1259, 1260, 1261, 1264, 1267, 1268, 1270, 1271, 1274, 1276, 1277, 1278, 1279, 1280, 1281, 1296, 924, 979, 990], 1046: [934, 979, 990, 1007], 1047: [1060, 1061, 934, 979, 990, 1007, 1028], 1048: [1268, 1269, 1270, 1271, 1272, 1273, 1274, 1275, 1276, 1277, 1278, 1279, 1280, 1281, 1285, 1286, 1287, 1288, 1289, 1290, 1291, 1292, 1300, 1303, 1304, 1307, 1309, 1310, 1311, 1312, 979, 990, 1007], 1049: [979], 1050: [1099, 1100, 1103, 1104, 1416, 934, 979, 990, 1007, 1020], 1051: [1310, 1311, 1312, 1313, 1314, 1315, 1316, 1317, 1318, 1319, 1320, 1321, 1326, 1327, 1328, 1329, 1330, 1331, 1332, 1333, 1334, 1338, 1340, 1341, 1342, 1343, 1344, 1345, 1346, 1347, 1348, 1349, 1350, 1351, 1352, 1353, 1354, 1355, 1372, 1375, 1376, 1378, 1461, 934, 979], 1052: [979, 1007], 1053: [1146, 1147, 1150, 1151, 1154, 1007], 1054: [1360, 1361, 1362, 1363, 1364, 1365, 1366, 1367, 1368, 1369, 1370, 1377, 1378, 1379, 1380, 1381, 1382, 1383, 1384, 1385, 1386, 1387, 1388, 1389, 1390, 1391, 1392, 1393, 1394, 1395, 1396, 1397, 1398, 1399, 1400, 1401, 1402, 1403, 1404, 1405, 1419, 1421, 1423, 1424, 1425, 1426, 1427, 1430, 1432, 1435, 1007], 1055: [1007], 1056: [1181, 1199, 1201, 1202, 1205, 1206, 1209, 1007], 1057: [1418, 1419, 1420, 1421, 1422, 1423, 1424, 1425, 1426, 1427, 1433, 1434, 1435, 1436, 1437, 1438, 1439, 1440, 1441, 1443, 1444, 1446, 1447, 1448, 1449, 1450, 1451, 1452, 1453, 1454, 1456, 1457, 1458, 1459, 979, 1007], 1058: [1007], 1059: [1227, 1242, 1244, 1261, 1262, 1263, 1264, 1265, 1266, 1267, 1268, 1269, 1270, 1271, 1272, 929, 1007], 1060: [1111, 1484, 1485, 1486, 1487, 1488, 1489, 1490, 1491, 1499, 1500, 1501, 1502, 1503, 1504, 1505, 1511, 1512, 1513, 1514, 1515, 1516, 1517, 1518, 1519, 1520, 1521, 1522, 1523, 1007, 1047], 1061: [993, 1007, 1047], 1062: [1313, 1314, 1315, 1332, 1333, 1334, 1335, 1336, 1337, 1338, 1339, 1340, 1341, 1342, 1343, 1344, 1346, 1384, 1385, 929, 993, 1007], 1063: [1120, 1185, 993, 1007], 1064: [1092, 1093, 1094, 1095, 1096, 1097, 1107, 1108, 1109, 1110, 1111, 1112, 1115, 1116, 1117, 1118, 1119, 1120, 1121, 1122, 1123, 1124, 1125, 1126, 1127, 1128, 1129, 1130, 1131, 1132, 1154, 1156, 1164, 929, 979, 982, 993], 1065: [1391, 1392, 1393, 1394, 1395, 1411, 1412, 1414, 1415, 1416, 1417, 1418, 1419, 1420, 1421, 1422, 1423, 1425, 1426, 993], 1066: [1007, 1025], 1067: [1177, 1178, 1179, 1180, 1181, 1191, 1192, 1193, 1194, 1195, 1196, 1197, 1198, 1199, 1200, 1201, 1202, 1203, 1204, 1205, 1206, 1207, 1208, 1209, 1210, 1211, 1212, 1213, 1214, 1215, 1216, 1217, 1237, 1238, 1239, 1240, 1243, 1245, 1247, 1248, 934, 982, 993, 1007, 1025], 1068: [1463, 1464, 1465, 1475, 1476, 1477, 1478, 1479, 1480, 1481, 1482, 1497, 1498, 1499, 1500, 1501, 1502, 1503, 1504, 1505, 1506, 1507, 1508, 1509, 1510, 1513, 934, 982, 1007, 1025], 1069: [1357, 934, 979, 1007, 1025], 1070: [1270, 1271, 1272, 1273, 1274, 1283, 1284, 1285, 1286, 1287, 1288, 1290, 1291, 1292, 1293, 1294, 1295, 1296, 1297, 1298, 1299, 1300, 1301, 1302, 1303, 1304, 1306, 934, 979, 993, 1007], 1071: [934, 979, 1007], 1072: [1073, 1074, 1075, 1076, 1077, 1078, 1082, 1083, 1084, 1088, 1089, 1091, 1092, 1093, 1094, 1095, 1096, 1097, 1098, 1099, 1115, 1116, 1117, 1137], 1073: [1072], 1074: [1072], 1075: [1234, 1235, 1236, 1237, 1238, 1243, 1244, 1245, 1247, 1248, 1249, 1250, 1251, 1252, 1253, 1254, 1255, 1256, 1257, 1258, 1259, 1260, 1261, 1262, 1263, 1273, 1274, 1275, 1276, 1277, 1278, 1279, 1280, 1297, 1299, 1300, 1324, 1343, 1072], 1076: [1072], 1077: [1072], 1078: [1403, 1404, 1405, 1406, 1407, 1408, 1409, 1410, 1411, 1412, 1413, 1414, 1415, 1416, 1417, 1418, 1419, 1420, 1421, 1422, 1423, 1424, 1425, 1426, 1427, 1428, 1429, 1430, 1431, 1433, 1441, 1442, 1443, 1444, 1445, 1446, 1448, 1462, 1464, 1465, 1466, 1467, 1468, 1506, 1511, 1072], 1079: [], 1080: [], 1081: [], 1082: [1132, 1133, 1134, 1135, 1136, 1137, 1138, 1139, 1140, 1141, 1142, 1143, 1144, 1145, 1146, 1147, 1148, 1149, 1150, 1151, 1152, 1153, 1154, 1155, 1156, 1157, 1158, 1159, 1161, 1168, 1169, 1170, 1171, 1172, 1173, 1174, 1175, 1176, 1188, 1190, 1192, 1193, 1194, 1195, 1196, 1197, 1234, 1072], 1083: [1072], 1084: [1072], 1085: [1320, 1321, 1322, 1323, 1324, 1325, 1326, 1327, 1328, 1329, 1330, 1331, 1332, 1333, 1334, 1335, 1336, 1337, 1338, 1339, 1340, 1341, 1342, 1343, 1344, 1345, 1346, 1347, 1348, 1349, 1350, 1353, 1354, 1355, 1356, 1357, 1358, 1359, 1360, 1361, 1362, 1363, 1364, 1365, 1366, 1370, 1371, 1372, 1373, 1374, 1375, 1376, 1377, 1378, 1379, 1380, 1381, 1382, 1383, 1384, 1385, 1386, 1387, 1404, 1407, 1409, 1421, 1424, 1426], 1086: [], 1087: [], 1088: [1516, 1517, 1518, 1519, 1520, 1521, 1522, 1523, 1524, 1525, 1526, 1527, 1528, 1529, 1530, 1072], 1089: [1090, 1091, 1092, 1093, 1094, 1095, 1096, 1098, 1099, 1100, 1101, 1102, 1104, 1109, 1110, 1111, 1112, 1113, 1114, 1115, 1116, 1117, 1118, 1119, 1120, 1121, 1122, 1124, 1125, 1126, 1127, 1128, 1129, 1130, 1131, 1132, 1133, 1134, 1135, 1136, 1137, 1138, 1139, 1140, 1158, 1072], 1090: [1089], 1091: [1072, 1089], 1092: [1282, 1283, 1284, 1285, 1286, 1287, 1288, 1290, 1291, 1292, 1294, 1295, 1298, 1299, 1315, 1316, 1317, 1318, 1319, 1320, 1321, 1322, 1323, 1324, 1325, 1326, 1331, 1332, 1333, 1334, 1335, 1336, 1337, 1338, 1339, 1340, 1341, 1342, 1343, 1344, 1345, 1072, 1089], 1093: [1072, 1089], 1094: [1072, 1089], 1095: [1497, 1498, 1499, 1500, 1501, 1502, 1503, 1505, 1506, 1508, 1509, 1512, 1530, 1072, 1089], 1096: [1097, 1098, 1099, 1100, 1101, 1102, 1103, 1106, 1112, 1113, 1114, 1115, 1116, 1117, 1118, 1119, 1120, 1121, 1122, 1123, 1124, 1125, 1072, 1089], 1097: [1072, 1096], 1098: [1072, 1089, 1096], 1099: [1289, 1290, 1291, 1292, 1293, 1294, 1296, 1297, 1299, 1300, 1303, 1322, 1323, 1324, 1326, 1327, 1337, 1338, 1339, 1340, 1341, 1342, 1343, 1344, 1345, 1346, 1347, 1348, 1349, 1072, 1089, 1096], 1100: [1089, 1096], 1101: [1089, 1096], 1102: [1523, 1524, 1525, 1526, 1527, 1528, 1529, 1530, 1089, 1096], 1103: [1105, 1106, 1109, 1128, 1129, 1145, 1146, 1147, 1148, 1149, 1150, 1151, 1152, 1153, 1154, 1096], 1104: [1089], 1105: [1103], 1106: [1341, 1342, 1343, 1344, 1345, 1346, 1347, 1348, 1349, 1350, 1351, 1353, 1372, 1373, 1390, 1391, 1392, 1393, 1394, 1395, 1396, 1397, 1398, 1096, 1103], 1107: [], 1108: [], 1109: [1089, 1103], 1110: [1174, 1175, 1176, 1177, 1178, 1179, 1180, 1181, 1182, 1183, 1185, 1186, 1195, 1204, 1205, 1221, 1222, 1223, 1224, 1225, 1226, 1227, 1228, 1229, 1230, 1231, 1268, 1089], 1111: [1089], 1112: [1089, 1096], 1113: [1438, 1439, 1440, 1441, 1442, 1443, 1444, 1445, 1446, 1447, 1448, 1449, 1450, 1451, 1452, 1456, 1458, 1460, 1465, 1466, 1467, 1468, 1469, 1470, 1471, 1472, 1482, 1483, 1484, 1485, 1486, 1487, 1488, 1489, 1490, 1491, 1492, 1493, 1494, 1495, 1519, 1530, 1089, 1096], 1114: [1115, 1116, 1118, 1089, 1096], 1115: [1072, 1089, 1096, 1114], 1116: [1072, 1089, 1096, 1114], 1117: [1297, 1298, 1299, 1300, 1301, 1302, 1303, 1304, 1305, 1306, 1307, 1314, 1316, 1317, 1318, 1319, 1323, 1324, 1325, 1326, 1327, 1328, 1329, 1341, 1342, 1343, 1344, 1345, 1346, 1347, 1348, 1349, 1350, 1351, 1352, 1353, 1377, 1379, 1387, 1388, 1389, 1390, 1391, 1392, 1072, 1089, 1096], 1118: [1089, 1096, 1114], 1119: [1089, 1096], 1120: [1089, 1096], 1121: [1171, 1172, 1173, 1174, 1175, 1176, 1177, 1178, 1179, 1180, 1181, 1187, 1189, 1190, 1191, 1192, 1196, 1197, 1198, 1199, 1215, 1216, 1217, 1218, 1219, 1220, 1221, 1222, 1223, 1224, 1225, 1250, 1251, 1252, 1253, 1254, 1256, 1259, 1260, 1261, 1262, 1263, 1264, 1265, 1266, 1267, 1089, 1096], 1122: [1089, 1096], 1123: [1096], 1124: [1465, 1466, 1467, 1468, 1469, 1470, 1471, 1472, 1473, 1474, 1475, 1479, 1480, 1481, 1482, 1483, 1484, 1485, 1486, 1487, 1488, 1489, 1490, 1491, 1492, 1493, 1494, 1495, 1498, 1506, 1507, 1508, 1509, 1510, 1511, 1512, 1513, 1514, 1515, 1516, 1517, 1518, 1519, 1520, 1521, 1522, 1523, 1089, 1096], 1125: [1136, 1137, 1138, 1139, 1140, 1141, 1142, 1143, 1144, 1145, 1147, 1148, 1149, 1150, 1151, 1152, 1153, 1154, 1155, 1156, 1089, 1096], 1126: [1089], 1127: [1089], 1128: [1365, 1366, 1367, 1368, 1369, 1370, 1371, 1372, 1373, 1374, 1375, 1377, 1378, 1379, 1380, 1381, 1382, 1383, 1384, 1386, 1387, 1388, 1389, 1390, 1391, 1392, 1393, 1394, 1395, 1396, 1397, 1398, 1403, 1404, 1405, 1406, 1407, 1408, 1409, 1410, 1411, 1412, 1413, 1414, 1415, 1416, 1417, 1418, 1419, 1420, 1440, 1442, 1443, 1444, 1452, 1453, 1454, 1455, 1456, 1457, 1458, 1459, 1089, 1103], 1129: [1089, 1103], 1130: [1089], 1131: [1089], 1132: [1280, 1281, 1282, 1283, 1284, 1285, 1286, 1287, 1288, 1289, 1293, 1294, 1295, 1296, 1297, 1298, 1302, 1303, 1304, 1305, 1306, 1307, 1308, 1321, 1322, 1323, 1324, 1325, 1326, 1327, 1328, 1329, 1330, 1331, 1332, 1354, 1356, 1357, 1358, 1359, 1360, 1365, 1366, 1367, 1368, 1369, 1370, 1371, 1372, 1373, 1082, 1089], 1133: [1082, 1089], 1134: [1082, 1089], 1135: [1082, 1089], 1136: [1210, 1211, 1212, 1213, 1214, 1215, 1216, 1217, 1218, 1220, 1221, 1222, 1223, 1224, 1225, 1226, 1227, 1228, 1229, 1230, 1231, 1232, 1233, 1234, 1235, 1236, 1237, 1251, 1252, 1253, 1254, 1255, 1256, 1257, 1258, 1259, 1260, 1261, 1265, 1283, 1284, 1285, 1286, 1287, 1288, 1289, 1290, 1291, 1292, 1293, 1294, 1295, 1296, 1297, 1298, 1299, 1300, 1301, 1302, 1303, 1304, 1305, 1082, 1089, 1125], 1137: [1072, 1082, 1089, 1125], 1138: [1082, 1089, 1125], 1139: [1082, 1089, 1125], 1140: [1155, 1156, 1157, 1158, 1159, 1160, 1161, 1162, 1163, 1164, 1165, 1166, 1167, 1168, 1169, 1170, 1171, 1172, 1173, 1174, 1175, 1176, 1177, 1178, 1179, 1180, 1181, 1182, 1183, 1184, 1185, 1186, 1187, 1188, 1190, 1191, 1192, 1193, 1194, 1195, 1196, 1197, 1199, 1200, 1201, 1202, 1203, 1204, 1205, 1206, 1207, 1208, 1209, 1212, 1215, 1216, 1219, 1222, 1224, 1225, 1226, 1227, 1228, 1229, 1230, 1231, 1232, 1233, 1238, 1239, 1240, 1241, 1242, 1243, 1244, 1245, 1246, 1247, 1248, 1249, 1250, 1082, 1089, 1125], 1141: [1082, 1125], 1142: [1082, 1125], 1143: [1501, 1502, 1503, 1504, 1505, 1506, 1507, 1508, 1509, 1510, 1511, 1512, 1513, 1514, 1515, 1518, 1519, 1520, 1521, 1522, 1523, 1524, 1525, 1526, 1527, 1528, 1529, 1082, 1125], 1144: [1151, 1153, 1154, 1155, 1156, 1158, 1159, 1160, 1161, 1162, 1163, 1164, 1185, 1186, 1187, 1188, 1189, 1190, 1191, 1200, 1201, 1202, 1203, 1204, 1205, 1206, 1208, 1082, 1125], 1145: [1082, 1103, 1125], 1146: [1082, 1103], 1147: [1472, 1473, 1474, 1475, 1476, 1477, 1478, 1479, 1480, 1481, 1482, 1483, 1484, 1485, 1489, 1490, 1491, 1492, 1493, 1494, 1495, 1496, 1510, 1512, 1514, 1515, 1517, 1518, 1082, 1103, 1125], 1148: [1159, 1160, 1161, 1162, 1163, 1164, 1165, 1166, 1172, 1174, 1175, 1176, 1177, 1178, 1179, 1180, 1181, 1182, 1297, 1082, 1103, 1125], 1149: [1082, 1103, 1125], 1150: [1082, 1103, 1125], 1151: [1458, 1459, 1460, 1461, 1462, 1463, 1464, 1465, 1466, 1467, 1468, 1469, 1470, 1471, 1473, 1474, 1475, 1476, 1477, 1478, 1479, 1480, 1481, 1483, 1484, 1495, 1500, 1502, 1504, 1505, 1506, 1507, 1509, 1512, 1524, 1525, 1526, 1527, 1528, 1529, 1530, 1082, 1103, 1125, 1144], 1152: [1153, 1154, 1155, 1156, 1157, 1160, 1161, 1162, 1163, 1164, 1165, 1166, 1167, 1168, 1169, 1170, 1171, 1172, 1173, 1285, 1286, 1287, 1288, 1289, 1290, 1082, 1103, 1125], 1153: [1082, 1103, 1125, 1144, 1152], 1154: [1082, 1103, 1125, 1144, 1152], 1155: [1459, 1460, 1461, 1462, 1463, 1464, 1465, 1466, 1467, 1468, 1469, 1470, 1473, 1474, 1475, 1476, 1477, 1478, 1479, 1480, 1481, 1482, 1483, 1484, 1485, 1486, 1487, 1490, 1492, 1493, 1494, 1495, 1497, 1499, 1500, 1501, 1502, 1503, 1504, 1505, 1506, 1507, 1512, 1519, 1524, 1525, 1526, 1527, 1528, 1529, 1530, 1082, 1125, 1140, 1144, 1152], 1156: [1157, 1158, 1167, 1168, 1169, 1170, 1171, 1172, 1173, 1174, 1175, 1176, 1177, 1264, 1287, 1290, 1291, 1082, 1125, 1140, 1144, 1152], 1157: [1082, 1140, 1152, 1156], 1158: [1082, 1089, 1140, 1144, 1156], 1159: [1475, 1476, 1477, 1478, 1479, 1480, 1481, 1482, 1483, 1484, 1485, 1489, 1490, 1491, 1492, 1493, 1494, 1495, 1496, 1497, 1498, 1499, 1515, 1517, 1518, 1082, 1140, 1144, 1148], 1160: [1169, 1170, 1171, 1172, 1173, 1174, 1175, 1186, 1189, 1190, 1191, 1192, 1193, 1194, 1195, 1283, 1306, 1309, 1310, 1140, 1144, 1148, 1152], 1161: [1082, 1140, 1144, 1148, 1152], 1162: [1140, 1144, 1148, 1152], 1163: [1506, 1507, 1508, 1509, 1510, 1511, 1512, 1513, 1514, 1519, 1520, 1521, 1522, 1523, 1524, 1525, 1526, 1528, 1140, 1144, 1148, 1152], 1164: [1203, 1204, 1205, 1206, 1207, 1208, 1209, 1210, 1211, 1220, 1221, 1222, 1223, 1224, 1225, 1226, 1227, 1228, 1229, 1230, 1233, 1292, 1314, 1316, 1317, 1318, 1319, 1339, 1340, 1341, 1342, 1343, 1344, 1345, 1346, 1140, 1144, 1148, 1152], 1165: [1140, 1148, 1152], 1166: [1140, 1148, 1152], 1167: [1140, 1152, 1156], 1168: [1190, 1191, 1192, 1193, 1194, 1195, 1196, 1197, 1198, 1202, 1203, 1204, 1205, 1206, 1207, 1208, 1209, 1211, 1212, 1240, 1244, 1247, 1248, 1251, 1252, 1253, 1254, 1255, 1256, 1257, 1258, 1259, 1260, 1270, 1271, 1272, 1273, 1274, 1275, 1276, 1277, 1278, 1279, 1280, 1281, 1282, 1283, 1284, 1285, 1296, 1312, 1339, 1341, 1363, 1364, 1365, 1366, 1367, 1368, 1385, 1386, 1387, 1388, 1389, 1390, 1391, 1392, 1393, 1394, 1395, 1396, 1397, 1398, 1505, 1082, 1140, 1152, 1156], 1169: [1082, 1140, 1152, 1156, 1160], 1170: [1082, 1140, 1152, 1156, 1160], 1171: [1082, 1121, 1140, 1152, 1156, 1160], 1172: [1255, 1256, 1257, 1258, 1259, 1260, 1267, 1268, 1269, 1270, 1271, 1272, 1273, 1274, 1275, 1276, 1278, 1311, 1312, 1314, 1315, 1316, 1317, 1318, 1319, 1320, 1321, 1337, 1338, 1339, 1340, 1341, 1342, 1343, 1344, 1346, 1403, 1405, 1411, 1427, 1428, 1429, 1430, 1431, 1432, 1452, 1453, 1456, 1457, 1082, 1121, 1140, 1148, 1152, 1156, 1160], 1173: [1082, 1121, 1140, 1152, 1156, 1160], 1174: [1082, 1110, 1121, 1140, 1148, 1156, 1160], 1175: [1082, 1110, 1121, 1140, 1148, 1156, 1160], 1176: [1335, 1336, 1337, 1338, 1339, 1346, 1347, 1348, 1350, 1351, 1352, 1354, 1355, 1357, 1358, 1359, 1383, 1387, 1388, 1389, 1390, 1391, 1392, 1393, 1394, 1395, 1396, 1397, 1398, 1399, 1400, 1417, 1419, 1420, 1421, 1422, 1423, 1424, 1425, 1426, 1439, 1481, 1482, 1483, 1484, 1485, 1487, 1490, 1496, 1500, 1505, 1506, 1507, 1508, 1509, 1510, 1511, 1512, 1082, 1110, 1121, 1140, 1148, 1156], 1177: [1178, 1179, 1180, 1182, 1183, 1110, 1121, 1140, 1148, 1156], 1178: [1110, 1121, 1140, 1148, 1177], 1179: [1110, 1121, 1140, 1148, 1177], 1180: [1430, 1431, 1432, 1433, 1434, 1439, 1440, 1441, 1442, 1443, 1444, 1445, 1446, 1447, 1448, 1449, 1450, 1451, 1452, 1453, 1455, 1470, 1471, 1472, 1477, 1478, 1480, 1481, 1482, 1483, 1484, 1485, 1486, 1487, 1488, 1489, 1490, 1491, 1492, 1493, 1494, 1495, 1509, 1510, 1511, 1512, 1513, 1514, 1515, 1516, 1517, 1518, 1519, 1520, 1521, 1522, 1525, 1526, 1110, 1121, 1140, 1148, 1177], 1181: [1182, 1183, 1184, 1185, 1186, 1198, 1200, 1226, 1227, 1228, 1229, 1230, 1231, 1232, 1235, 1250, 1251, 1252, 1253, 1254, 1255, 1256, 1257, 1272, 1273, 1274, 1275, 1276, 1277, 1278, 1279, 1280, 1281, 1282, 1283, 1284, 1286, 1393, 1110, 1121, 1140, 1148], 1182: [1110, 1140, 1148, 1177, 1181], 1183: [1110, 1140, 1177, 1181], 1184: [1140, 1181], 1185: [1195, 1196, 1197, 1198, 1199, 1202, 1203, 1204, 1205, 1206, 1207, 1208, 1209, 1210, 1211, 1212, 1213, 1214, 1215, 1216, 1217, 1218, 1219, 1220, 1221, 1222, 1223, 1224, 1231, 1232, 1233, 1234, 1235, 1236, 1237, 1238, 1240, 1241, 1242, 1243, 1244, 1245, 1246, 1247, 1248, 1249, 1250, 1251, 1252, 1253, 1254, 1255, 1256, 1257, 1258, 1259, 1260, 1273, 1274, 1275, 1276, 1277, 1278, 1279, 1280, 1281, 1282, 1283, 1284, 1286, 1289, 1340, 1364, 1365, 1366, 1367, 1390, 1393, 1394, 1395, 1506, 1110, 1140, 1144, 1181], 1186: [1110, 1140, 1144, 1160, 1181], 1187: [1121, 1140, 1144], 1188: [1082, 1140, 1144], 1189: [1324, 1325, 1326, 1327, 1328, 1329, 1330, 1331, 1332, 1333, 1334, 1335, 1336, 1337, 1338, 1339, 1340, 1341, 1342, 1343, 1344, 1345, 1347, 1348, 1349, 1350, 1351, 1352, 1357, 1359, 1360, 1361, 1362, 1363, 1364, 1365, 1366, 1368, 1369, 1370, 1372, 1373, 1374, 1375, 1376, 1377, 1378, 1379, 1380, 1381, 1382, 1383, 1384, 1385, 1386, 1387, 1388, 1389, 1390, 1398, 1399, 1400, 1401, 1402, 1403, 1404, 1405, 1406, 1407, 1408, 1409, 1411, 1412, 1414, 1417, 1492, 1494, 1518, 1521, 1522, 1523, 1524, 1121, 1144, 1160], 1190: [1294, 1082, 1121, 1140, 1144, 1160, 1168], 1191: [1121, 1140, 1144, 1160, 1168], 1192: [1082, 1121, 1140, 1160, 1168], 1193: [1468, 1469, 1470, 1471, 1472, 1473, 1474, 1475, 1476, 1477, 1478, 1479, 1480, 1481, 1482, 1483, 1484, 1485, 1486, 1487, 1488, 1489, 1490, 1491, 1492, 1493, 1495, 1502, 1503, 1504, 1505, 1506, 1507, 1508, 1509, 1510, 1511, 1512, 1513, 1514, 1515, 1516, 1517, 1518, 1519, 1520, 1521, 1522, 1523, 1524, 1525, 1526, 1527, 1528, 1529, 1530, 1082, 1140, 1160, 1168], 1194: [1195, 1196, 1197, 1205, 1206, 1207, 1208, 1209, 1210, 1211, 1212, 1213, 1214, 1215, 1216, 1217, 1218, 1219, 1220, 1221, 1223, 1224, 1299, 1325, 1328, 1329, 1330, 1331, 1441, 1491, 1082, 1140, 1160, 1168], 1195: [1082, 1110, 1140, 1160, 1168, 1185, 1194], 1196: [1082, 1121, 1140, 1168, 1185, 1194], 1197: [1082, 1121, 1140, 1168, 1185, 1194], 1198: [1295, 1296, 1297, 1298, 1299, 1300, 1301, 1302, 1303, 1304, 1305, 1306, 1307, 1308, 1309, 1310, 1311, 1312, 1313, 1314, 1316, 1317, 1318, 1319, 1320, 1321, 1322, 1323, 1326, 1327, 1328, 1329, 1330, 1331, 1332, 1333, 1334, 1335, 1336, 1337, 1338, 1339, 1341, 1342, 1344, 1345, 1346, 1348, 1350, 1351, 1352, 1353, 1354, 1355, 1356, 1357, 1358, 1359, 1360, 1361, 1364, 1365, 1366, 1367, 1368, 1369, 1370, 1371, 1372, 1373, 1374, 1375, 1376, 1383, 1121, 1168, 1181, 1185], 1199: [1322, 1121, 1140, 1185], 1200: [1140, 1144, 1181], 1201: [1140, 1144], 1202: [1473, 1474, 1475, 1476, 1477, 1478, 1479, 1480, 1481, 1483, 1484, 1487, 1488, 1491, 1493, 1498, 1505, 1506, 1507, 1508, 1509, 1510, 1511, 1512, 1513, 1514, 1515, 1516, 1517, 1518, 1519, 1522, 1528, 1529, 1530, 1140, 1144, 1168, 1185], 1203: [1204, 1205, 1206, 1207, 1208, 1209, 1210, 1211, 1212, 1213, 1214, 1215, 1216, 1217, 1218, 1219, 1220, 1221, 1222, 1223, 1224, 1225, 1226, 1233, 1236, 1343, 1453, 1502, 1503, 1504, 1505, 1506, 1140, 1144, 1164, 1168, 1185], 1204: [1284, 1110, 1140, 1144, 1164, 1168, 1185, 1203], 1205: [1110, 1140, 1144, 1164, 1168, 1185, 1194, 1203], 1206: [1140, 1144, 1164, 1168, 1185, 1194, 1203], 1207: [1343, 1344, 1345, 1346, 1347, 1348, 1349, 1350, 1352, 1353, 1354, 1356, 1357, 1360, 1362, 1363, 1364, 1365, 1366, 1367, 1368, 1369, 1372, 1373, 1374, 1375, 1376, 1377, 1378, 1379, 1380, 1381, 1382, 1383, 1384, 1385, 1387, 1388, 1391, 1398, 1399, 1400, 1401, 1402, 1403, 1404, 1405, 1406, 1407, 1408, 1409, 1410, 1411, 1412, 1413, 1414, 1415, 1416, 1417, 1418, 1419, 1420, 1140, 1164, 1168, 1185, 1194, 1203], 1208: [1377, 1379, 1140, 1144, 1164, 1168, 1185, 1194, 1203], 1209: [1140, 1164, 1168, 1185, 1194, 1203], 1210: [1136, 1164, 1185, 1194, 1203], 1211: [1136, 1164, 1168, 1185, 1194, 1203], 1212: [1237, 1238, 1239, 1240, 1241, 1242, 1249, 1255, 1260, 1269, 1270, 1271, 1272, 1273, 1274, 1275, 1276, 1277, 1278, 1280, 1292, 1293, 1294, 1295, 1296, 1297, 1298, 1299, 1300, 1301, 1302, 1303, 1304, 1305, 1306, 1307, 1308, 1309, 1310, 1311, 1312, 1313, 1136, 1140, 1168, 1185, 1194, 1203], 1213: [1274, 1275, 1277, 1278, 1378, 1136, 1185, 1194, 1203], 1214: [1136, 1185, 1194, 1203], 1215: [1487, 1121, 1136, 1140, 1185, 1194, 1203], 1216: [1468, 1469, 1470, 1471, 1472, 1479, 1483, 1485, 1486, 1488, 1490, 1499, 1500, 1501, 1502, 1503, 1504, 1505, 1506, 1507, 1508, 1509, 1510, 1511, 1513, 1514, 1521, 1522, 1523, 1524, 1525, 1526, 1527, 1528, 1529, 1530, 1121, 1136, 1140, 1185, 1194, 1203], 1217: [1218, 1219, 1220, 1222, 1223, 1224, 1225, 1226, 1227, 1229, 1508, 1509, 1510, 1511, 1512, 1513, 1121, 1136, 1185, 1194, 1203], 1218: [1248, 1249, 1300, 1121, 1136, 1185, 1194, 1203, 1217], 1219: [1315, 1121, 1140, 1185, 1194, 1203, 1217], 1220: [1419, 1121, 1136, 1164, 1185, 1194, 1203, 1217], 1221: [1405, 1406, 1407, 1408, 1409, 1411, 1412, 1413, 1414, 1415, 1416, 1417, 1418, 1419, 1420, 1421, 1422, 1423, 1424, 1425, 1426, 1427, 1433, 1434, 1435, 1436, 1437, 1438, 1439, 1440, 1441, 1442, 1443, 1444, 1445, 1446, 1447, 1448, 1449, 1450, 1457, 1458, 1459, 1460, 1461, 1462, 1463, 1464, 1465, 1466, 1467, 1472, 1473, 1474, 1475, 1476, 1477, 1478, 1479, 1481, 1110, 1121, 1136, 1164, 1185, 1194, 1203], 1222: [1449, 1450, 1452, 1501, 1110, 1121, 1136, 1140, 1164, 1185, 1203, 1217], 1223: [1110, 1121, 1136, 1164, 1185, 1194, 1203, 1217], 1224: [1248, 1266, 1268, 1283, 1285, 1290, 1110, 1121, 1136, 1140, 1164, 1185, 1194, 1203, 1217], 1225: [1226, 1227, 1228, 1229, 1230, 1231, 1235, 1236, 1237, 1241, 1242, 1244, 1245, 1246, 1247, 1248, 1249, 1250, 1251, 1252, 1268, 1269, 1270, 1290], 1226: [1225], 1227: [1225], 1228: [1225], 1229: [1225], 1230: [1245, 1246, 1247, 1248, 1249, 1254, 1255, 1256, 1258, 1259, 1260, 1261, 1262, 1263, 1264, 1265, 1266, 1267, 1268, 1269, 1270, 1271, 1272, 1273, 1274, 1284, 1285, 1286, 1287, 1288, 1289, 1290, 1291, 1308, 1310, 1311, 1335, 1354, 1225], 1231: [1225], 1232: [], 1233: [], 1234: [], 1235: [1288, 1289, 1290, 1291, 1292, 1293, 1294, 1295, 1296, 1297, 1298, 1299, 1300, 1301, 1302, 1303, 1304, 1305, 1306, 1307, 1308, 1309, 1310, 1311, 1312, 1313, 1314, 1315, 1316, 1318, 1326, 1327, 1328, 1329, 1330, 1331, 1333, 1347, 1349, 1350, 1351, 1352, 1353, 1391, 1396, 1225], 1236: [1225], 1237: [1225], 1238: [], 1239: [], 1240: [1355, 1356, 1357, 1358, 1359, 1360, 1361, 1362, 1363, 1364, 1365, 1366, 1367, 1368, 1369, 1370, 1371, 1372, 1373, 1374, 1375, 1376, 1377, 1378, 1379, 1380, 1381, 1382, 1384, 1391, 1392, 1393, 1394, 1395, 1396, 1397, 1398, 1399, 1411, 1413, 1415, 1416, 1417, 1418, 1419, 1420, 1457], 1241: [1225], 1242: [1225], 1243: [], 1244: [1225], 1245: [1446, 1447, 1448, 1449, 1450, 1451, 1452, 1453, 1454, 1455, 1456, 1457, 1458, 1459, 1460, 1461, 1462, 1463, 1464, 1465, 1466, 1467, 1468, 1469, 1470, 1471, 1472, 1473, 1474, 1475, 1476, 1479, 1480, 1481, 1482, 1483, 1484, 1485, 1486, 1487, 1488, 1489, 1490, 1491, 1492, 1496, 1497, 1498, 1499, 1500, 1501, 1502, 1503, 1504, 1505, 1506, 1507, 1508, 1509, 1510, 1511, 1512, 1513, 1530, 1225, 1230], 1246: [1249, 1251, 1263, 1266, 1268, 1225, 1230], 1247: [1225, 1230], 1248: [1225, 1230], 1249: [1225, 1230, 1246], 1250: [1225], 1251: [1282, 1283, 1284, 1285, 1286, 1287, 1288, 1289, 1290, 1291, 1292, 1293, 1294, 1295, 1296, 1297, 1298, 1299, 1300, 1301, 1302, 1303, 1305, 1306, 1307, 1308, 1309, 1311, 1316, 1317, 1318, 1319, 1320, 1321, 1322, 1323, 1324, 1325, 1326, 1327, 1328, 1329, 1331, 1332, 1333, 1334, 1335, 1336, 1337, 1338, 1339, 1340, 1341, 1342, 1343, 1344, 1345, 1346, 1347, 1365, 1225, 1246], 1252: [1225], 1253: [], 1254: [1230], 1255: [1230], 1256: [1426, 1427, 1428, 1429, 1430, 1431, 1432, 1434, 1435, 1436, 1438, 1439, 1442, 1443, 1459, 1460, 1461, 1462, 1463, 1464, 1465, 1466, 1467, 1468, 1469, 1470, 1475, 1476, 1477, 1478, 1479, 1480, 1481, 1482, 1483, 1484, 1485, 1486, 1487, 1488, 1489, 1230], 1257: [], 1258: [1230], 1259: [1230], 1260: [1230], 1261: [1230], 1262: [1326, 1327, 1328, 1329, 1330, 1331, 1332, 1334, 1335, 1337, 1338, 1341, 1359, 1360, 1361, 1362, 1363, 1364, 1365, 1366, 1369, 1375, 1376, 1377, 1378, 1379, 1380, 1381, 1382, 1383, 1384, 1385, 1386, 1387, 1388, 1230], 1263: [1230, 1246], 1264: [1230], 1265: [1230], 1266: [1230, 1246], 1267: [1523, 1524, 1525, 1526, 1527, 1528, 1530, 1230], 1268: [1269, 1271, 1272, 1275, 1294, 1295, 1296, 1298, 1299, 1309, 1310, 1311, 1312, 1313, 1314, 1315, 1316, 1317, 1318, 1319, 1320, 1321, 1225, 1230, 1246], 1269: [1225, 1230, 1268], 1270: [1225, 1230], 1271: [1230, 1268], 1272: [1230, 1268], 1273: [1487, 1488, 1489, 1490, 1491, 1492, 1493, 1494, 1496, 1497, 1500, 1519, 1520, 1230], 1274: [1280, 1281, 1282, 1283, 1284, 1285, 1286, 1287, 1288, 1289, 1230], 1275: [1268], 1276: [], 1277: [], 1278: [], 1279: [1486, 1487, 1488, 1489, 1490, 1491, 1492, 1493, 1494, 1495, 1496, 1498, 1517, 1518], 1280: [1285, 1286, 1287, 1288, 1289, 1290, 1291, 1292, 1293, 1274], 1281: [1274], 1282: [1251, 1274], 1283: [1251, 1274], 1284: [1230, 1251, 1274], 1285: [1520, 1521, 1522, 1523, 1524, 1525, 1526, 1527, 1528, 1529, 1230, 1251, 1274, 1280], 1286: [1287, 1288, 1297, 1306, 1307, 1323, 1324, 1325, 1326, 1327, 1328, 1329, 1330, 1331, 1332, 1333, 1370, 1230, 1251, 1274, 1280], 1287: [1230, 1251, 1274, 1280, 1286], 1288: [1230, 1235, 1251, 1274, 1280, 1286], 1289: [1230, 1235, 1251, 1274, 1280], 1290: [1225, 1230, 1235, 1251, 1280], 1291: [1230, 1235, 1251, 1280], 1292: [1351, 1352, 1353, 1354, 1355, 1356, 1357, 1358, 1359, 1360, 1361, 1362, 1363, 1364, 1365, 1369, 1371, 1373, 1378, 1379, 1380, 1381, 1382, 1383, 1384, 1385, 1395, 1396, 1397, 1398, 1399, 1400, 1401, 1402, 1403, 1404, 1405, 1406, 1407, 1408, 1432, 1443, 1444, 1445, 1447, 1235, 1251, 1280], 1293: [1235, 1251, 1280], 1294: [1235, 1251, 1268], 1295: [1235, 1251, 1268], 1296: [1235, 1251, 1268], 1297: [1235, 1251, 1286], 1298: [1461, 1462, 1463, 1464, 1465, 1466, 1467, 1468, 1469, 1470, 1471, 1478, 1480, 1481, 1482, 1483, 1487, 1488, 1489, 1490, 1491, 1492, 1493, 1505, 1506, 1507, 1508, 1509, 1510, 1511, 1512, 1513, 1514, 1515, 1516, 1517, 1235, 1251, 1268], 1299: [1310, 1312, 1320, 1321, 1322, 1323, 1324, 1325, 1235, 1251, 1268], 1300: [1235, 1251], 1301: [1235, 1251], 1302: [1235, 1251], 1303: [1235, 1251], 1304: [1235], 1305: [1381, 1382, 1383, 1384, 1385, 1386, 1387, 1388, 1389, 1390, 1391, 1397, 1399, 1400, 1401, 1402, 1406, 1407, 1408, 1409, 1425, 1426, 1427, 1428, 1429, 1430, 1431, 1432, 1433, 1434, 1435, 1460, 1461, 1462, 1463, 1464, 1466, 1469, 1470, 1471, 1472, 1473, 1474, 1475, 1476, 1477, 1235, 1251], 1306: [1235, 1251, 1286], 1307: [1235, 1251, 1286], 1308: [1230, 1235, 1251], 1309: [1235, 1251, 1268], 1310: [1230, 1235, 1268, 1299], 1311: [1230, 1235, 1251, 1268], 1312: [1349, 1350, 1351, 1352, 1353, 1354, 1355, 1356, 1357, 1358, 1359, 1363, 1364, 1365, 1366, 1367, 1368, 1369, 1370, 1371, 1372, 1373, 1374, 1375, 1376, 1377, 1378, 1379, 1382, 1390, 1391, 1392, 1393, 1394, 1395, 1396, 1397, 1398, 1399, 1400, 1401, 1402, 1403, 1404, 1405, 1406, 1407, 1425, 1426, 1427, 1428, 1429, 1430, 1431, 1432, 1433, 1434, 1436, 1437, 1438, 1439, 1440, 1441, 1442, 1443, 1444, 1445, 1235, 1268, 1299], 1313: [1235, 1268], 1314: [1235, 1268], 1315: [1235, 1268], 1316: [1235, 1251, 1268], 1317: [1251, 1268], 1318: [1235, 1251, 1268], 1319: [1365, 1366, 1367, 1368, 1369, 1370, 1371, 1372, 1373, 1374, 1375, 1377, 1378, 1379, 1380, 1381, 1382, 1383, 1384, 1386, 1387, 1388, 1389, 1390, 1391, 1392, 1393, 1394, 1395, 1396, 1397, 1398, 1403, 1404, 1405, 1406, 1407, 1408, 1409, 1410, 1411, 1412, 1413, 1414, 1415, 1416, 1417, 1418, 1419, 1420, 1440, 1442, 1443, 1444, 1452, 1453, 1454, 1455, 1456, 1457, 1458, 1459, 1251, 1268], 1320: [1251, 1268, 1299], 1321: [1251, 1268, 1299], 1322: [1251, 1299], 1323: [1251, 1286, 1299], 1324: [1251, 1286, 1299], 1325: [1251, 1286, 1299], 1326: [1429, 1430, 1431, 1432, 1433, 1434, 1435, 1436, 1437, 1438, 1442, 1443, 1444, 1445, 1446, 1447, 1451, 1452, 1453, 1454, 1455, 1456, 1457, 1470, 1471, 1472, 1473, 1474, 1475, 1476, 1477, 1478, 1479, 1480, 1481, 1503, 1505, 1506, 1507, 1508, 1509, 1514, 1515, 1516, 1517, 1518, 1519, 1520, 1521, 1522, 1235, 1251, 1262, 1286], 1327: [1235, 1251, 1262, 1286], 1328: [1235, 1251, 1262, 1286], 1329: [1235, 1251, 1262, 1286], 1330: [1235, 1262, 1286], 1331: [1235, 1251, 1262, 1286], 1332: [1251, 1262, 1286], 1333: [1235, 1251, 1286], 1334: [1345, 1346, 1347, 1348, 1349, 1350, 1351, 1352, 1353, 1355, 1356, 1357, 1358, 1359, 1360, 1361, 1362, 1363, 1364, 1365, 1366, 1367, 1368, 1369, 1370, 1371, 1372, 1386, 1387, 1388, 1389, 1390, 1391, 1392, 1393, 1394, 1395, 1396, 1400, 1418, 1419, 1420, 1421, 1422, 1423, 1424, 1425, 1426, 1427, 1428, 1429, 1430, 1431, 1432, 1433, 1434, 1435, 1436, 1437, 1438, 1439, 1440, 1251, 1262], 1335: [1230, 1251, 1262], 1336: [1251], 1337: [1251, 1262], 1338: [1251, 1262], 1339: [1251], 1340: [1251], 1341: [1512, 1513, 1514, 1515, 1516, 1517, 1518, 1519, 1520, 1521, 1522, 1523, 1524, 1525, 1526, 1527, 1528, 1529, 1530, 1251, 1262], 1342: [1343, 1344, 1345, 1346, 1347, 1348, 1349, 1350, 1351, 1352, 1353, 1354, 1355, 1356, 1357, 1359, 1360, 1361, 1362, 1363, 1364, 1365, 1366, 1368, 1369, 1370, 1371, 1372, 1373, 1374, 1375, 1376, 1377, 1378, 1381, 1384, 1385, 1388, 1391, 1393, 1394, 1395, 1396, 1397, 1398, 1399, 1400, 1401, 1402, 1407, 1408, 1409, 1410, 1411, 1412, 1413, 1414, 1415, 1416, 1417, 1418, 1419, 1251], 1343: [1251, 1342], 1344: [1251, 1342], 1345: [1251, 1334, 1342], 1346: [1251, 1334, 1342], 1347: [1235, 1251, 1334, 1342], 1348: [1334, 1342], 1349: [1235, 1312, 1334, 1342], 1350: [1366, 1367, 1368, 1369, 1370, 1371, 1372, 1373, 1374, 1375, 1376, 1377, 1378, 1379, 1380, 1383, 1384, 1385, 1386, 1387, 1388, 1389, 1390, 1391, 1392, 1393, 1394, 1402, 1404, 1405, 1406, 1407, 1409, 1410, 1411, 1412, 1413, 1414, 1415, 1436, 1437, 1438, 1439, 1440, 1441, 1442, 1451, 1452, 1453, 1454, 1455, 1456, 1457, 1459, 1235, 1312, 1334, 1342], 1351: [1235, 1292, 1312, 1334, 1342], 1352: [1235, 1292, 1312, 1334, 1342], 1353: [1235, 1292, 1312, 1334, 1342], 1354: [1230, 1292, 1312, 1342], 1355: [1240, 1292, 1312, 1334, 1342], 1356: [1240, 1292, 1312, 1334, 1342], 1357: [1240, 1292, 1312, 1334, 1342], 1358: [1471, 1472, 1473, 1474, 1475, 1476, 1477, 1478, 1479, 1480, 1481, 1482, 1483, 1484, 1488, 1489, 1490, 1491, 1492, 1493, 1494, 1495, 1509, 1511, 1513, 1514, 1516, 1517, 1240, 1292, 1312, 1334], 1359: [1369, 1370, 1371, 1372, 1373, 1374, 1375, 1376, 1382, 1384, 1385, 1386, 1387, 1388, 1389, 1390, 1391, 1392, 1507, 1240, 1262, 1292, 1312, 1334, 1342], 1360: [1240, 1262, 1292, 1334, 1342], 1361: [1240, 1262, 1292, 1334, 1342], 1362: [1240, 1262, 1292, 1334, 1342], 1363: [1240, 1262, 1292, 1312, 1334, 1342], 1364: [1240, 1262, 1292, 1312, 1334, 1342], 1365: [1240, 1251, 1262, 1292, 1312, 1319, 1334, 1342], 1366: [1240, 1262, 1312, 1319, 1334, 1342, 1350], 1367: [1476, 1477, 1478, 1479, 1480, 1481, 1482, 1483, 1484, 1485, 1486, 1487, 1488, 1489, 1491, 1492, 1493, 1494, 1495, 1496, 1497, 1498, 1499, 1501, 1502, 1513, 1518, 1520, 1522, 1523, 1524, 1525, 1527, 1530, 1240, 1312, 1319, 1334, 1350], 1368: [1380, 1381, 1382, 1383, 1384, 1385, 1386, 1387, 1388, 1389, 1390, 1391, 1394, 1395, 1396, 1397, 1398, 1399, 1400, 1401, 1402, 1403, 1404, 1405, 1406, 1407, 1519, 1520, 1521, 1522, 1523, 1524, 1240, 1312, 1319, 1334, 1342, 1350], 1369: [1240, 1262, 1292, 1312, 1319, 1334, 1342, 1350, 1359], 1370: [1240, 1286, 1312, 1319, 1334, 1342, 1350, 1359], 1371: [1240, 1292, 1312, 1319, 1334, 1342, 1350, 1359], 1372: [1240, 1312, 1319, 1334, 1342, 1350, 1359], 1373: [1240, 1292, 1312, 1319, 1342, 1350, 1359], 1374: [1240, 1312, 1319, 1342, 1350, 1359], 1375: [1240, 1262, 1312, 1319, 1342, 1350, 1359], 1376: [1240, 1262, 1312, 1342, 1350, 1359], 1377: [1408, 1409, 1410, 1411, 1412, 1413, 1414, 1415, 1416, 1417, 1418, 1419, 1422, 1423, 1424, 1425, 1426, 1427, 1428, 1429, 1430, 1431, 1432, 1433, 1434, 1435, 1436, 1439, 1441, 1442, 1443, 1444, 1446, 1448, 1449, 1450, 1451, 1452, 1453, 1454, 1455, 1456, 1461, 1468, 1473, 1474, 1475, 1476, 1477, 1478, 1479, 1480, 1481, 1490, 1491, 1492, 1493, 1494, 1495, 1496, 1497, 1498, 1499, 1500, 1240, 1262, 1312, 1319, 1342, 1350], 1378: [1379, 1380, 1381, 1382, 1383, 1384, 1388, 1389, 1390, 1394, 1395, 1397, 1398, 1399, 1400, 1401, 1402, 1403, 1404, 1405, 1421, 1422, 1423, 1443], 1379: [1378], 1380: [1378], 1381: [1378], 1382: [1378], 1383: [1378], 1384: [1378], 1385: [], 1386: [], 1387: [], 1388: [1443, 1444, 1445, 1446, 1447, 1452, 1453, 1454, 1456, 1457, 1458, 1459, 1460, 1461, 1462, 1463, 1464, 1465, 1466, 1467, 1468, 1469, 1470, 1471, 1472, 1482, 1483, 1484, 1485, 1486, 1487, 1488, 1489, 1506, 1508, 1509, 1378], 1389: [1392, 1411, 1378], 1390: [1378], 1391: [], 1392: [1389], 1393: [], 1394: [1378], 1395: [1378], 1396: [], 1397: [1378], 1398: [1378], 1399: [1475, 1476, 1477, 1478, 1479, 1480, 1481, 1482, 1483, 1484, 1485, 1486, 1487, 1488, 1489, 1490, 1491, 1492, 1493, 1494, 1495, 1496, 1497, 1498, 1499, 1500, 1501, 1502, 1503, 1505, 1513, 1514, 1515, 1516, 1517, 1518, 1520, 1378], 1400: [1404, 1406, 1407, 1408, 1409, 1410, 1448, 1453, 1378], 1401: [1378], 1402: [1378], 1403: [1378], 1404: [1378, 1400], 1405: [1378], 1406: [1400], 1407: [1400], 1408: [1400], 1409: [1400], 1410: [1400], 1411: [1508, 1509, 1510, 1511, 1512, 1513, 1514, 1515, 1516, 1517, 1518, 1519, 1520, 1521, 1522, 1523, 1524, 1525, 1526, 1527, 1528, 1529, 1530, 1389], 1412: [1413, 1414, 1415, 1416, 1417, 1419, 1426, 1427, 1428, 1429, 1430, 1431, 1432, 1433, 1434, 1446, 1448, 1450, 1451, 1452, 1453, 1454, 1455, 1492], 1413: [1412], 1414: [1412], 1415: [1412], 1416: [1412], 1417: [1412], 1418: [], 1419: [1412], 1420: [], 1421: [1378], 1422: [1378], 1423: [1378], 1424: [], 1425: [1473, 1474, 1475, 1476, 1477, 1478, 1479, 1480, 1481, 1482, 1483, 1484, 1485, 1486, 1487, 1488, 1489, 1490, 1491, 1492, 1493, 1494, 1495, 1496, 1497, 1498, 1499, 1500, 1501, 1502, 1503, 1506, 1507, 1508, 1509, 1510, 1511, 1512, 1513, 1514, 1515, 1516, 1517, 1518, 1519, 1523, 1524, 1525, 1526, 1527, 1528, 1529, 1530], 1426: [1427, 1428, 1429, 1430, 1431, 1432, 1433, 1434, 1435, 1436, 1453, 1456, 1458, 1470, 1473, 1475, 1412], 1427: [1412, 1426], 1428: [1412, 1426], 1429: [1412, 1426], 1430: [1412, 1426], 1431: [1412, 1426], 1432: [1412, 1426], 1433: [1412, 1426], 1434: [1412, 1426], 1435: [1426], 1436: [1426], 1437: [], 1438: [], 1439: [], 1440: [], 1441: [1454, 1455, 1456, 1457, 1458, 1459, 1460, 1461, 1462, 1463, 1464, 1465, 1466, 1467, 1468, 1469, 1470, 1471, 1472, 1473, 1474, 1475, 1477, 1478, 1479, 1480, 1481, 1483, 1488, 1489, 1490, 1491, 1492, 1493, 1494, 1495, 1496, 1497, 1498, 1499, 1500, 1501, 1503, 1504, 1505, 1506, 1507, 1508, 1509, 1510, 1511, 1512, 1513, 1514, 1515, 1516, 1517, 1518, 1519], 1442: [1449], 1443: [1378, 1388], 1444: [1388], 1445: [1388], 1446: [1388, 1412], 1447: [1388], 1448: [1400, 1412], 1449: [1442], 1450: [1412], 1451: [1412], 1452: [1388, 1412], 1453: [1388, 1400, 1412, 1426], 1454: [1388, 1412, 1441], 1455: [1412, 1441], 1456: [1388, 1426, 1441], 1457: [1388, 1441], 1458: [1388, 1426, 1441], 1459: [1388, 1441], 1460: [1477, 1478, 1479, 1480, 1481, 1482, 1483, 1485, 1486, 1487, 1489, 1490, 1493, 1494, 1510, 1511, 1512, 1513, 1514, 1515, 1516, 1517, 1518, 1519, 1520, 1521, 1526, 1527, 1528, 1529, 1530, 1388, 1441], 1461: [1462, 1463, 1464, 1465, 1466, 1467, 1468, 1469, 1470, 1471, 1388, 1441], 1462: [1388, 1441, 1461], 1463: [1388, 1441, 1461], 1464: [1388, 1441, 1461], 1465: [1388, 1441, 1461], 1466: [1388, 1441, 1461], 1467: [1388, 1441, 1461], 1468: [1388, 1441, 1461], 1469: [1388, 1441, 1461], 1470: [1388, 1426, 1441, 1461], 1471: [1388, 1441, 1461], 1472: [1388, 1441], 1473: [1425, 1426, 1441], 1474: [1425, 1441], 1475: [1399, 1425, 1426, 1441], 1476: [1399, 1425], 1477: [1399, 1425, 1441, 1460], 1478: [1399, 1425, 1441, 1460], 1479: [1399, 1425, 1441, 1460], 1480: [1399, 1425, 1441, 1460], 1481: [1399, 1425, 1441, 1460], 1482: [1388, 1399, 1425, 1460], 1483: [1388, 1399, 1425, 1441, 1460], 1484: [1388, 1399, 1425], 1485: [1388, 1399, 1425, 1460], 1486: [1388, 1399, 1425, 1460], 1487: [1488, 1489, 1490, 1491, 1492, 1493, 1494, 1496, 1497, 1499, 1500, 1503, 1521, 1522, 1523, 1524, 1525, 1526, 1527, 1528, 1388, 1399, 1425, 1460], 1488: [1489, 1495, 1496, 1497, 1498, 1499, 1500, 1501, 1502, 1503, 1504, 1505, 1506, 1507, 1508, 1388, 1399, 1425, 1441, 1487], 1489: [1388, 1399, 1425, 1441, 1460, 1487, 1488], 1490: [1399, 1425, 1441, 1460, 1487], 1491: [1399, 1425, 1441, 1487], 1492: [1399, 1412, 1425, 1441, 1487], 1493: [1399, 1425, 1441, 1460, 1487], 1494: [1399, 1425, 1441, 1460, 1487], 1495: [1399, 1425, 1441, 1488], 1496: [1399, 1425, 1441, 1487, 1488], 1497: [1399, 1425, 1441, 1487, 1488], 1498: [1399, 1425, 1441, 1488], 1499: [1399, 1425, 1441, 1487, 1488], 1500: [1399, 1425, 1441, 1487, 1488], 1501: [1399, 1425, 1441, 1488], 1502: [1399, 1425, 1488], 1503: [1399, 1425, 1441, 1487, 1488], 1504: [1441, 1488], 1505: [1399, 1441, 1488], 1506: [1388, 1425, 1441, 1488], 1507: [1425, 1441, 1488], 1508: [1388, 1411, 1425, 1441, 1488], 1509: [1388, 1411, 1425, 1441], 1510: [1411, 1425, 1441, 1460], 1511: [1411, 1425, 1441, 1460], 1512: [1411, 1425, 1441, 1460], 1513: [1399, 1411, 1425, 1441, 1460], 1514: [1399, 1411, 1425, 1441, 1460], 1515: [1399, 1411, 1425, 1441, 1460], 1516: [1399, 1411, 1425, 1441, 1460], 1517: [1399, 1411, 1425, 1441, 1460], 1518: [1399, 1411, 1425, 1441, 1460], 1519: [1411, 1425, 1441, 1460], 1520: [1399, 1411, 1460], 1521: [1411, 1460, 1487], 1522: [1411, 1487], 1523: [1411, 1425, 1487], 1524: [1411, 1425, 1487], 1525: [1411, 1425, 1487], 1526: [1411, 1425, 1460, 1487], 1527: [1411, 1425, 1460, 1487], 1528: [1411, 1425, 1460, 1487], 1529: [1411, 1425, 1460], 1530: [1411, 1425, 1460]}

    #print(alldict)
    #threshold = 6
    random.seed()
    res_numbers = list(set(list(alldict))-{active_site, allosteric_site})
    handful = random.sample(res_numbers, unfixed_selection) # insert 20% of total (minus 2)-- 75 for p53, 21 for PDZ
    handful.insert(0, active_site) # at zero, insert allosteric/active site to start --46 for p53, 313 for PDZ
    handful.append(allosteric_site) # at active/allosteric site -- 120 for p53, 376 for PDZ
    bad_apples = set(range(resid_first,resid_last + 1)) - set(handful) # range(1,394) for p53, range(301,416) for PDZ
    # print("first real alldict =", real_alldict)
    #print(bad_apples)
    for res in handful:
        #print(set(alldict[res]), "-", bad_apples)
        alldict[res] = (set(alldict[res])- bad_apples)

    # print("second real alldict =", real_alldict)
    # print("handful:",real_handful)
    # print("alldict", real_alldict)
    # if bool(set(real_alldict[313]) & set(real_handful)):
    #     print("YES options")
    # else:
    #     print("NO options")
    #print(alldict)
    return handful, alldict

def astar_paths(graph, start, goal):
    visited = set()
    estimated = {}  # direct route - i.e. bird flying from one to other
    actual = {} # taking roads - i.e. at best equal to estimated
    pq = PriorityQueue() # order by least est. dist. to highest - visit in order

    actual[start] = 0.0 # start to itself
    estimated[start] = distance(res_dict[start], res_dict[goal]) # start to end
    pq.put((estimated[start], start)) # add start to pq - tuple (est. dist., id)

    while not pq.empty():
        curr = pq.get()[1] # gets id with shortest est. dist from queue
        if curr == goal: # reached end point
            return 1

        visited.add(curr) # prevent cycle

        for neighbor in alldict[curr]: # look at neighbors for current node
            if neighbor not in  visited: # if haven't been to
            		# actual[curr] is like taking roads from start to current, then we add direct bird route to end to make dist
                dist = actual[curr] + distance(res_dict[curr], res_dict[neighbor]) # new estimate
                if neighbor in actual.keys() and dist >= actual[neighbor]:
                		# check that neighbor already exists as a key
                    # check that distance isn't longer than what we have now
                    continue
								# we've gone through node that reduces distance
                actual[neighbor] = dist # update distance for neighbor
                estimated[neighbor] = dist + distance(res_dict[neighbor], res_dict[goal]) # update estimated
                pq.put((estimated[neighbor], neighbor)) # add all neighbors to priority queue

def astar_paths_save_path(graph, start, goal):
    visited = set()
    estimated = {}  # direct route - i.e. bird flying from one to other
    actual = {} # taking roads - i.e. at best equal to estimated
    pq = PriorityQueue() # order by least est. dist. to highest - visit in order

    prev = {} # Used to save the paths

    actual[start] = 0.0 # start to itself
    estimated[start] = distance(res_dict[start], res_dict[goal]) # start to end
    pq.put((estimated[start], start)) # add start to pq - tuple (id, est. dist.)

    while not pq.empty():
        curr = pq.get()[1]
        if curr == goal:
            path = []
            i = goal
            while prev[i] != start:
                path.append(i)
                i = prev[i]
            path.append(start)
            path.reverse()
            return path
        visited.add(curr)

        for neighbor in alldict[curr]:
            if neighbor not in  visited:
                dist = actual[curr] + distance(res_dict[curr], res_dict[neighbor])
                if neighbor in actual.keys() and dist >= actual[neighbor]:
                    continue

                prev[neighbor] = curr
                actual[neighbor] = dist
                estimated[neighbor] = dist + distance(res_dict[neighbor], res_dict[goal])
                pq.put((estimated[neighbor], neighbor))


def letsgo():
    global alldict, handful, failure, success
    handful, alldict = gathering()
    if alldict[active_site] == {}:
        failure += 1
        return #print('failed start')
    if alldict[allosteric_site] == {}:
        failure += 1
        return #print('failed end')
    #real_DFS3(active_site) #NEED TO CHANGE TO ACTIVE SITE
    if astar_paths(alldict, active_site, allosteric_site) == 1:
        success += 1
    else:
        failure += 1
    return


success_rates = []
print(trials, "trials with", n, "selections each")
for i in range(0, trials):
    failure = 0
    success = 0
    for j in range(0,n):
        letsgo()
    successrate = 100*(success/n)
    failurerate = 100*(failure/n)
    success_rates.append(successrate)
    print("trial:", i, "--", 'successes:', success, '| success rate: ', str(successrate) +"%")
print(success_rates)

p = astar_paths_save_path(alldict, active_site, allosteric_site)
print(p)

print("--- %s seconds ---" % (time.time() - start_time))
# bottom
